# Supplementary material for: A Calmodulin-Like Gene (GbCML7) for Fiber Strength and Yield Improvement Identified by Resequencing Core Accessions of a Pedigree in Gossypium barbadense
Source: Front Plant Sci. 2022 Feb 3;12:815648. doi: 10.3389/fpls.2021.815648 (PMC8850914; doi:10.3389/fpls.2021.815648)
Supplement: Supplementary file 2 [file Table_1.xlsx]

## Sheet: Table S1
Supplementary Table 1 Sequenced information of 19 Sea Island cotton accessions in the pedigreea
Number	Code	Name	Source	Origin	Sub-population	Raw Base(bp)	Clean Base(bp)	High quality Base	Effective Rate(%)	Error Rate(%)	Q20(%)	Q30(%)	GC Content(%)	Clean_reads	Clean_bases(bp)	Mapped_reads	Mapped_bases(bp)	Mapping rate (%)	Average depth (×)	Coverage_1× genome (%)	Coverage_4× genome (%)
1	W220	9122И	Introduced	Turkmenistan, former Soviet Union	A	26703138600	26667047700	2.54187e+10	99.86	0.04	95.19	88.24	34.94	177780318	26667047700	175931278	26197492425	98.96	10.54	97	93.21
2	W179	JH1	Cultivars/lines	Xinjiang, CHN	A	28158365400	28127996700	2.69166e+10	99.89	0.03	95.59	88.86	35.03	187519978	28127996700	186269458	27766262924	99.33	10.69	96.91	93.45
3	W182	XH6	Cultivars/lines	Xinjiang, CHN	A	30940490400	30846440700	2.9607e+10	99.7	0.03	95.69	89.04	34.84	205642938	30846440700	203843252	30388767730	99.12	11.58	96.97	94.02
4	W187	XH12	Cultivars/lines	Xinjiang, CHN	A	28352306700	28335722400	2.7204e+10	99.94	0.03	95.95	89.52	34.77	188904816	28335722400	188088375	28056736262	99.57	10.64	97.07	93.89
5	W180	XH3	Cultivars/lines	Xinjiang, CHN	A	25914514500	25872799200	2.47769e+10	99.84	0.03	95.61	88.9	35.79	172485328	25872799200	171345936	25541531984	99.34	9.8	96.78	90.01
6	W039	Giza70-2	Introduced	Egypt	B	27232617600	27146203200	2.63394e+10	99.68	0.03	96.72	91.19	35.95	180974688	27146203200	174940583	26129426161	96.67	10.11	97.07	91.5
7	W247	XH16	Cultivars/lines	Xinjiang, CHN	A	25899846600	25866370200	2.47991e+10	99.87	0.03	95.75	89.27	34.89	172442468	25866370200	170307388	25379577272	98.76	9.91	97.01	92.6
8	W200	XH26	Cultivars/lines	Xinjiang, CHN	A	32693313900	32636247900	3.15883e+10	99.83	0.03	96.62	90.81	34.89	217574986	32636247900	212977204	31806285305	97.89	12.29	97.01	94.21
9	W155	AK86430	Cultivars/lines	Xinjiang, CHN	A	34232441100	34196201700	3.31233e+10	99.89	0.03	96.76	91.34	35.03	227974678	34196201700	224991292	33594058867	98.69	13.03	97.24	95.5
10	W194	XH20	Cultivars/lines	Xinjiang, CHN	B	27672206100	27630190200	2.67978e+10	99.85	0.03	96.84	91.25	35.09	184201268	27630190200	182973427	27323686321	99.33	11.52	96.95	94.05
11	W017	XH47	Cultivars/lines	Xinjiang, CHN	B	25741685100	25720330800	2.47686e+10	99.92	0.03	96.22	90.06	34.8	171468872	25720330800	170299627	25420959500	99.32	10.42	97.15	92.68
12	W183	XH8	Cultivars/lines	Xinjiang, CHN	A	26000592300	25981195200	2.49554e+10	99.93	0.03	95.98	89.6	35.12	173207968	25981195200	171512296	25581531958	99.02	9.88	96.82	91.62
13	W185	XH10	Cultivars/lines	Xinjiang, CHN	A	35837204100	35809770300	3.43607e+10	99.92	0.03	95.88	89.41	35.43	238731802	35809770300	237246491	35385170757	99.38	13.54	97.24	95.22
14	W198	XH24	Cultivars/lines	Xinjiang, CHN	B	36696591000	36651390900	3.55737e+10	99.88	0.03	96.94	91.36	35.03	244342606	36651390900	241874957	36131475595	98.99	15.07	97.06	95.51
15	W253	S03	Cultivars/lines	Xinjiang, CHN	B	27168325200	27154284000	2.60218e+10	99.95	0.03	95.78	89.28	35.59	181028560	27154284000	177984610	26528172664	98.32	10.06	97.32	91.54
16	W166	XkK107	Cultivars/lines	Xinjiang, CHN	A	32112766200	32065978500	3.09214e+10	99.85	0.03	96.29	90.29	35.16	213773190	32065978500	212463789	31708927232	99.39	12.51	97.28	95.11
17	W208	XH35	Cultivars/lines	Xinjiang, CHN	B	30983578800	30936633600	2.99487e+10	99.85	0.03	96.66	90.79	35.02	206244224	30936633600	205184375	30641021398	99.49	11.89	96.94	93.9
18	W002	XH39	Cultivars/lines	Xinjiang, CHN	B	38918514900	38872730100	3.74707e+10	99.88	0.03	96.28	90.18	34.83	259151534	38872730100	257974870	38508314975	99.55	15.57	97.39	95.96
19	W251	XH60	Cultivars/lines	Xinjiang, CHN	B	25732338900	25701310500	2.46181e+10	99.88	0.03	95.67	89.11	35.11	171342070	25701310500	169910020	25322318104	99.16	10.12	97.01	91.85
a These data and the corresponding information were extracted from 336 sea island cotton accessions in our previous research (Zhao et al., 2021)
High quality bases indicates the bases that quality value of base is over 20% (or error rate is below 1%).
Mapping rate (%) indicates that the number of reads mapped on the reference genome divided by the number of valid sequencing reads.
Q20(%) indicates the base percentage that quality value of base is over 20 (or error rate is below 1%).
Q30(%) indicates the base percentage that quality value of base is over 30 (or error rate is below 0.1%).

## Sheet: Table S2
Supplementary Table 2 SNP number and density of 19 Sea Island cotton accessions in the pedigreea
Number	Code	Sample	Total length (Mb)	SNP Number	SNP Density (SNP/kb)	Distance between two neighboring SNPs (kb)
1	W220	9122И	2142	1079366	0.503906	1.9845
2	W179	JH1	2143	1237733	0.57757	1.73139
3	W182	XH6	2142	1548642	0.722989	1.38315
4	W187	XH12	2143	1228397	0.573214	1.74455
5	W180	XH3	2143	1118043	0.521719	1.91674
6	W039	Giza70-2	2141	1100675	0.514094	1.94517
7	W247	XH16	2144	1584757	0.739159	1.35289
8	W200	XH26	2143	1369966	0.639275	1.56427
9	W155	AK86430	2143	1161796	0.542135	1.84456
10	W194	XH20	2142	1432394	0.668718	1.4954
11	W017	XH47	2141	1207661	0.564064	1.77285
12	W183	XH8	2143	1243756	0.580381	1.72301
13	W185	XH10	2142	1037063	0.484156	2.06545
14	W198	XH24	2143	1311974	0.612214	1.63342
15	W253	S03	2143	1453980	0.678479	1.47389
16	W166	XkK107	2142	1344333	0.627606	1.59336
17	W208	XH35	2143	1556838	0.726476	1.37651
18	W002	XH39	2142	1393765	0.650684	1.53684
19	W251	XH60	2143	1496877	0.698496	1.43165
Mean			2142.53	1.31095e+06	0.61186	1.66156
a These data and the corresponding information were extracted from 336 sea island cotton accessions in our previous research (Zhao et al., 2021)

## Sheet: Table S3
Supplementary Table 3 SNP annotation of 19 Sea Island cotton accessions in the pedigreea
Number	Sample	Upstream	Exonic					Intronic	Splicing	Downstream	Upstream; Downstream	UTR3	UTR5	UTR5/UTR3	Intergenic	Homologous	Heterozgous	Heterozgous rate (%)	Total
			Nonsynonymous	Stopgain	Stoploss	Synonymous	Unknown
1	9122И	27426	12206	298	50	7348	69	41321	133	21446	2418	5514	3573	7	957557	784205	295161	27.3458	1079366
2	JH1	30212	14000	366	55	8452	128	47113	138	23608	2750	6035	3935	4	1100937	868159	369574	29.8589	1237733
3	XH6	36974	17155	458	65	10185	143	57130	177	29224	3029	7593	4639	7	1381863	617022	931620	60.1572	1548642
4	XH12	30049	14144	373	51	8488	128	47838	148	23587	2523	6283	3859	5	1090921	874969	353428	28.7715	1228397
5	XH3	30090	13447	335	54	8204	136	46345	134	23413	2649	5875	3746	11	983604	765063	352980	31.5712	1118043
6	Giza70-2	28429	13655	371	47	8099	121	44671	155	21747	2459	5542	3758	4	971617	759053	341622	31.0375	1100675
7	XH16	38953	17947	453	65	10422	139	60408	193	30724	3178	7724	4975	7	1409569	390910	1193847	75.3331	1584757
8	XH26	32793	15716	411	57	9289	141	51842	157	25692	2804	6321	4072	9	1220662	985555	384411	28.0599	1369966
9	AK86430	32054	14100	378	53	8641	139	48810	141	24919	2777	6360	4046	9	1019369	823169	338627	29.1469	1161796
10	XH20	34114	16154	406	59	9603	148	54139	177	26681	2762	6489	4325	9	1277328	958421	473973	33.0896	1432394
11	XH47	30867	13768	329	57	8303	128	46546	139	24079	2909	6138	3731	5	1070662	837329	370332	30.6652	1207661
12	XH8	33876	16054	413	59	9541	146	53465	160	26820	2938	6934	4258	6	1089086	892732	351024	28.2229	1243756
13	XH10	31652	14245	348	54	8570	141	45839	129	24841	2800	6668	4042	8	897726	717948	319115	30.771	1037063
14	XH24	30246	15879	408	60	9266	151	49223	158	24171	2576	6510	4203	10	1169113	962736	349238	26.6193	1311974
15	S03	31691	14739	374	60	8763	76	49172	165	25589	2780	6527	4120	5	1309919	1051307	402673	27.6945	1453980
16	XkK107	31541	14679	386	60	8886	148	50203	137	24595	2690	6431	4045	10	1200522	985923	358410	26.6608	1344333
17	XH35	33078	15580	402	59	9084	86	50744	171	26246	2811	6785	4279	8	1407505	1186635	370203	23.7792	1556838
18	XH39	34037	15939	407	58	9478	133	51740	159	26885	2961	6657	4152	13	1241146	942296	451469	32.392	1393765
19	XH60	34792	16593	443	65	9797	145	53468	171	27608	3114	7059	4492	5	1339125	1100061	396816	26.5096	1496877
Sum		612874	286000	7359	1088	170419	2446	950017	2942	481875	52928	123445	78250	142	22138231	16503493	8404523	627.686	24908016
Mean		32256.5	15052.6	387.316	57.2632	8969.42	128.737	50000.9	154.842	25361.8	2785.68	6497.11	4118.42	7.47368	1.16517e+06	868605	442343	33.0361	1.31095e+06
a These data and the corresponding information were extracted from 336 sea island cotton accessions in our previous research (Zhao et al., 2021)

## Sheet: Table S4
Supplementary Table 4 Large effect SNPs and affected genes
Chromosome	SNP Position	Ref.	Alt.	SNV Type	Affect Gene
Gbar_A01	382280	A	T	nonsynonymous	Gbar_A01G000520
Gbar_A01	387246	A	T	nonsynonymous	Gbar_A01G000530
Gbar_A01	387327	G	A	nonsynonymous	Gbar_A01G000530
Gbar_A01	392164	T	G	synonymous	Gbar_A01G000530
Gbar_A01	401067	C	G	nonsynonymous	Gbar_A01G000550
Gbar_A01	411156	C	G	synonymous	Gbar_A01G000560
Gbar_A01	429970	C	T	nonsynonymous	Gbar_A01G000570
Gbar_A01	444534	C	T	synonymous	Gbar_A01G000590
Gbar_A01	448759	T	C	nonsynonymous	Gbar_A01G000600
Gbar_A01	452167	C	G	nonsynonymous	Gbar_A01G000600
Gbar_A01	469701	G	T	nonsynonymous	Gbar_A01G000640
Gbar_A01	483146	C	T	synonymous	Gbar_A01G000650
Gbar_A01	490793	T	C	synonymous	Gbar_A01G000670
Gbar_A01	494874	G	T	synonymous	Gbar_A01G000670
Gbar_A01	494997	A	T	synonymous	Gbar_A01G000670
Gbar_A01	513734	T	A	stopgain	Gbar_A01G000700
Gbar_A01	526231	G	T	nonsynonymous	Gbar_A01G000720
Gbar_A01	564520	G	T	nonsynonymous	Gbar_A01G000750
Gbar_A01	646525	A	T	synonymous	Gbar_A01G000840
Gbar_A01	657521	C	A	nonsynonymous	Gbar_A01G000860
Gbar_A01	704037	C	T	synonymous	Gbar_A01G000900
Gbar_A01	809246	C	A	nonsynonymous	Gbar_A01G001100
Gbar_A01	812399	G	C	nonsynonymous	Gbar_A01G001110
Gbar_A01	1148726	G	C	nonsynonymous	Gbar_A01G001340
Gbar_A01	1169762	G	C	nonsynonymous	Gbar_A01G001370
Gbar_A01	1169903	T	C	nonsynonymous	Gbar_A01G001370
Gbar_A01	1170064	C	G	nonsynonymous	Gbar_A01G001370
Gbar_A01	1170147	A	G	nonsynonymous	Gbar_A01G001370
Gbar_A01	1170195	A	C	nonsynonymous	Gbar_A01G001370
Gbar_A01	1170277	T	C	synonymous	Gbar_A01G001370
Gbar_A01	1170400	G	A	synonymous	Gbar_A01G001370
Gbar_A01	1174395	T	A	synonymous	Gbar_A01G001380
Gbar_A01	1184573	T	C	synonymous	Gbar_A01G001390
Gbar_A01	1187495	A	C	synonymous	Gbar_A01G001390
Gbar_A01	1191794	G	T	nonsynonymous	Gbar_A01G001400
Gbar_A01	1198773	C	T	synonymous	Gbar_A01G001410
Gbar_A01	1199470	A	G	nonsynonymous	Gbar_A01G001410
Gbar_A01	1199724	T	C	synonymous	Gbar_A01G001410
Gbar_A01	1199730	C	G	synonymous	Gbar_A01G001410
Gbar_A01	1199970	A	T	synonymous	Gbar_A01G001410
Gbar_A01	1241691	T	C	nonsynonymous	Gbar_A01G001440
Gbar_A01	1261641	G	T	nonsynonymous	Gbar_A01G001460
Gbar_A01	1261717	T	C	synonymous	Gbar_A01G001460
Gbar_A01	1262567	G	T	nonsynonymous	Gbar_A01G001460
Gbar_A01	1275444	G	A	synonymous	Gbar_A01G001470
Gbar_A01	1277058	T	C	synonymous	Gbar_A01G001470
Gbar_A01	1296421	G	T	nonsynonymous	Gbar_A01G001490
Gbar_A01	1316624	A	C	nonsynonymous	Gbar_A01G001520
Gbar_A01	1327427	C	T	nonsynonymous	Gbar_A01G001530
Gbar_A01	1373602	A	C	synonymous	Gbar_A01G001580
Gbar_A01	1373903	T	C	synonymous	Gbar_A01G001580
Gbar_A01	1374155	G	A	nonsynonymous	Gbar_A01G001580
Gbar_A01	1374978	G	C	nonsynonymous	Gbar_A01G001580
Gbar_A01	1417810	G	C	nonsynonymous	Gbar_A01G001600
Gbar_A01	1432396	G	A	synonymous	Gbar_A01G001620
Gbar_A01	1483688	T	C	synonymous	Gbar_A01G001650
Gbar_A01	1483818	A	G	nonsynonymous	Gbar_A01G001650
Gbar_A01	1483843	C	G	nonsynonymous	Gbar_A01G001650
Gbar_A01	1483869	A	G	nonsynonymous	Gbar_A01G001650
Gbar_A01	1483928	G	A	synonymous	Gbar_A01G001650
Gbar_A01	1483953	G	A	nonsynonymous	Gbar_A01G001650
Gbar_A01	1484061	G	T	stopgain	Gbar_A01G001650
Gbar_A01	1484241	A	G	nonsynonymous	Gbar_A01G001650
Gbar_A01	1484483	G	A	synonymous	Gbar_A01G001650
Gbar_A01	1484854	G	A	nonsynonymous	Gbar_A01G001650
Gbar_A01	1484909	G	A	synonymous	Gbar_A01G001650
Gbar_A01	1484945	C	T	synonymous	Gbar_A01G001650
Gbar_A01	1485326	G	A	synonymous	Gbar_A01G001650
Gbar_A01	1485416	G	A	synonymous	Gbar_A01G001650
Gbar_A01	1485735	C	T	nonsynonymous	Gbar_A01G001650
Gbar_A01	1486106	G	A	stopgain	Gbar_A01G001650
Gbar_A01	1519920	T	A	nonsynonymous	Gbar_A01G001660
Gbar_A01	1520986	T	A	synonymous	Gbar_A01G001660
Gbar_A01	1521362	C	T	stopgain	Gbar_A01G001660
Gbar_A01	1524980	G	A	synonymous	Gbar_A01G001670
Gbar_A01	1536097	T	C	synonymous	Gbar_A01G001680
Gbar_A01	1542863	C	T	synonymous	Gbar_A01G001700
Gbar_A01	1543448	C	T	nonsynonymous	Gbar_A01G001700
Gbar_A01	1543972	T	C	nonsynonymous	Gbar_A01G001700
Gbar_A01	1549504	C	G	nonsynonymous	Gbar_A01G001710
Gbar_A01	1549632	A	G	synonymous	Gbar_A01G001710
Gbar_A01	1549719	G	A	synonymous	Gbar_A01G001710
Gbar_A01	1549783	T	C	nonsynonymous	Gbar_A01G001710
Gbar_A01	1553513	G	A	nonsynonymous	Gbar_A01G001720
Gbar_A01	1554008	T	C	nonsynonymous	Gbar_A01G001720
Gbar_A01	1559247	A	T	nonsynonymous	Gbar_A01G001730
Gbar_A01	1559303	A	C	nonsynonymous	Gbar_A01G001730
Gbar_A01	1559808	A	G	synonymous	Gbar_A01G001730
Gbar_A01	1566768	G	A	nonsynonymous	Gbar_A01G001740
Gbar_A01	1566773	T	A	synonymous	Gbar_A01G001740
Gbar_A01	1567094	G	A	synonymous	Gbar_A01G001740
Gbar_A01	1572050	T	C	nonsynonymous	Gbar_A01G001750
Gbar_A01	1572196	A	G	synonymous	Gbar_A01G001750
Gbar_A01	1573955	C	T	synonymous	Gbar_A01G001750
Gbar_A01	1584529	T	C	synonymous	Gbar_A01G001760
Gbar_A01	1585147	T	G	synonymous	Gbar_A01G001760
Gbar_A01	1585325	G	A	nonsynonymous	Gbar_A01G001760
Gbar_A01	1585524	A	C	synonymous	Gbar_A01G001760
Gbar_A01	1585525	A	G	nonsynonymous	Gbar_A01G001760
Gbar_A01	1586090	C	T	synonymous	Gbar_A01G001760
Gbar_A01	1586295	G	A	nonsynonymous	Gbar_A01G001760
Gbar_A01	1586428	T	C	nonsynonymous	Gbar_A01G001760
Gbar_A01	1603271	G	A	nonsynonymous	Gbar_A01G001780
Gbar_A01	1608301	A	T	nonsynonymous	Gbar_A01G001790
Gbar_A01	1628507	A	G	nonsynonymous	Gbar_A01G001810
Gbar_A01	1726041	T	C	synonymous	Gbar_A01G001910
Gbar_A01	1732684	G	A	nonsynonymous	Gbar_A01G001920
Gbar_A01	1732700	A	G	nonsynonymous	Gbar_A01G001920
Gbar_A01	1732748	A	T	nonsynonymous	Gbar_A01G001920
Gbar_A01	1732751	A	C	nonsynonymous	Gbar_A01G001920
Gbar_A01	1732854	T	C	synonymous	Gbar_A01G001920
Gbar_A01	1762101	C	T	nonsynonymous	Gbar_A01G001950
Gbar_A01	1811569	A	G	synonymous	Gbar_A01G001980
Gbar_A01	1827974	G	A	nonsynonymous	Gbar_A01G001990
Gbar_A01	1834444	T	G	nonsynonymous	Gbar_A01G002010
Gbar_A01	1902434	C	T	synonymous	Gbar_A01G002080
Gbar_A01	1915096	A	T	synonymous	Gbar_A01G002080
Gbar_A01	1915433	A	G	nonsynonymous	Gbar_A01G002080
Gbar_A01	1943614	G	A	nonsynonymous	Gbar_A01G002100
Gbar_A01	1948341	T	A	nonsynonymous	Gbar_A01G002110
Gbar_A01	1948388	C	G	nonsynonymous	Gbar_A01G002110
Gbar_A01	1957063	G	A	synonymous	Gbar_A01G002110
Gbar_A01	1989949	G	A	synonymous	Gbar_A01G002180
Gbar_A01	2006980	G	T	nonsynonymous	Gbar_A01G002190
Gbar_A01	2020380	C	T	nonsynonymous	Gbar_A01G002210
Gbar_A01	2020455	G	C	nonsynonymous	Gbar_A01G002210
Gbar_A01	2020672	G	T	synonymous	Gbar_A01G002210
Gbar_A01	2026358	G	A	nonsynonymous	Gbar_A01G002220
Gbar_A01	2044520	T	C	synonymous	Gbar_A01G002240
Gbar_A01	2046958	T	C	synonymous	Gbar_A01G002240
Gbar_A01	2083723	T	C	synonymous	Gbar_A01G002280
Gbar_A01	2084044	A	T	nonsynonymous	Gbar_A01G002280
Gbar_A01	2084564	T	C	nonsynonymous	Gbar_A01G002280
Gbar_A01	2086074	C	G	nonsynonymous	Gbar_A01G002280
Gbar_A01	2086155	G	A	nonsynonymous	Gbar_A01G002280
Gbar_A01	2087107	T	C	nonsynonymous	Gbar_A01G002280
Gbar_A01	2087183	A	G	synonymous	Gbar_A01G002280
Gbar_A01	2087408	C	T	synonymous	Gbar_A01G002280
Gbar_A01	2152162	G	A	nonsynonymous	Gbar_A01G002300
Gbar_A01	2154236	T	G	synonymous	Gbar_A01G002320
Gbar_A01	2154371	T	A	synonymous	Gbar_A01G002320
Gbar_A01	2154372	G	T	nonsynonymous	Gbar_A01G002320
Gbar_A01	2206443	A	C	nonsynonymous	Gbar_A01G002340
Gbar_A01	2207191	T	G	nonsynonymous	Gbar_A01G002340
Gbar_A01	2207247	G	A	synonymous	Gbar_A01G002340
Gbar_A01	2214074	G	A	nonsynonymous	Gbar_A01G002350
Gbar_A01	2216272	A	G	nonsynonymous	Gbar_A01G002360
Gbar_A01	2217304	C	T	synonymous	Gbar_A01G002360
Gbar_A01	2217597	G	A	synonymous	Gbar_A01G002360
Gbar_A01	2223185	T	C	synonymous	Gbar_A01G002370
Gbar_A01	2239932	T	C	nonsynonymous	Gbar_A01G002400
Gbar_A01	2240334	G	A	nonsynonymous	Gbar_A01G002400
Gbar_A01	2245216	A	T	synonymous	Gbar_A01G002420
Gbar_A01	2247924	T	C	synonymous	Gbar_A01G002430
Gbar_A01	2273236	A	G	synonymous	Gbar_A01G002470
Gbar_A01	2309256	C	T	nonsynonymous	Gbar_A01G002520
Gbar_A01	2325713	C	T	nonsynonymous	Gbar_A01G002530
Gbar_A01	2328189	C	T	nonsynonymous	Gbar_A01G002530
Gbar_A01	2331001	G	C	synonymous	Gbar_A01G002540
Gbar_A01	2335032	C	T	synonymous	Gbar_A01G002550
Gbar_A01	2349947	A	G	nonsynonymous	Gbar_A01G002560
Gbar_A01	2350190	A	G	nonsynonymous	Gbar_A01G002560
Gbar_A01	2350232	G	A	nonsynonymous	Gbar_A01G002560
Gbar_A01	2356029	G	C	nonsynonymous	Gbar_A01G002570
Gbar_A01	2365480	G	A	synonymous	Gbar_A01G002590
Gbar_A01	2365521	A	G	nonsynonymous	Gbar_A01G002590
Gbar_A01	2365535	G	T	nonsynonymous	Gbar_A01G002590
Gbar_A01	2365672	A	C	synonymous	Gbar_A01G002590
Gbar_A01	2403610	A	G	nonsynonymous	Gbar_A01G002610
Gbar_A01	2406040	A	T	synonymous	Gbar_A01G002610
Gbar_A01	2410136	G	T	nonsynonymous	Gbar_A01G002620
Gbar_A01	2434903	T	A	synonymous	Gbar_A01G002660
Gbar_A01	2436659	G	A	nonsynonymous	Gbar_A01G002660
Gbar_A01	2441958	A	T	synonymous	Gbar_A01G002670
Gbar_A01	2442055	A	G	nonsynonymous	Gbar_A01G002670
Gbar_A01	2484708	A	G	synonymous	Gbar_A01G002750
Gbar_A01	2489594	A	G	nonsynonymous	Gbar_A01G002760
Gbar_A01	2501453	C	T	nonsynonymous	Gbar_A01G002780
Gbar_A01	2501659	T	A	nonsynonymous	Gbar_A01G002780
Gbar_A01	2502309	C	T	synonymous	Gbar_A01G002780
Gbar_A01	2683742	A	C	nonsynonymous	Gbar_A01G002960
Gbar_A01	2698938	C	G	synonymous	Gbar_A01G002970
Gbar_A01	2719300	C	T	synonymous	Gbar_A01G002990
Gbar_A01	2719307	C	T	stopgain	Gbar_A01G002990
Gbar_A01	2730562	T	C	synonymous	Gbar_A01G003000
Gbar_A01	2731024	A	C	synonymous	Gbar_A01G003000
Gbar_A01	2731267	T	C	synonymous	Gbar_A01G003000
Gbar_A01	2731270	T	G	nonsynonymous	Gbar_A01G003000
Gbar_A01	2731280	T	C	nonsynonymous	Gbar_A01G003000
Gbar_A01	2731306	G	A	synonymous	Gbar_A01G003000
Gbar_A01	2731308	T	G	nonsynonymous	Gbar_A01G003000
Gbar_A01	2731318	A	T	nonsynonymous	Gbar_A01G003000
Gbar_A01	2731339	C	A	nonsynonymous	Gbar_A01G003000
Gbar_A01	2731347	A	G	nonsynonymous	Gbar_A01G003000
Gbar_A01	2731358	G	C	nonsynonymous	Gbar_A01G003000
Gbar_A01	2731378	G	T	nonsynonymous	Gbar_A01G003000
Gbar_A01	2731539	G	A	nonsynonymous	Gbar_A01G003000
Gbar_A01	2731554	G	A	nonsynonymous	Gbar_A01G003000
Gbar_A01	2731608	T	C	nonsynonymous	Gbar_A01G003000
Gbar_A01	2731615	G	A	synonymous	Gbar_A01G003000
Gbar_A01	2731651	T	A	nonsynonymous	Gbar_A01G003000
Gbar_A01	2731688	T	C	nonsynonymous	Gbar_A01G003000
Gbar_A01	2731713	C	T	nonsynonymous	Gbar_A01G003000
Gbar_A01	2731721	G	C	nonsynonymous	Gbar_A01G003000
Gbar_A01	2731722	G	C	nonsynonymous	Gbar_A01G003000
Gbar_A01	2829082	G	A	nonsynonymous	Gbar_A01G003020
Gbar_A01	2845422	A	G	nonsynonymous	Gbar_A01G003030
Gbar_A01	2902058	G	C	nonsynonymous	Gbar_A01G003040
Gbar_A01	2902497	T	C	nonsynonymous	Gbar_A01G003040
Gbar_A01	2902538	A	C	nonsynonymous	Gbar_A01G003040
Gbar_A01	2910498	T	A	nonsynonymous	Gbar_A01G003040
Gbar_A01	2911191	A	T	synonymous	Gbar_A01G003040
Gbar_A01	2927917	A	T	nonsynonymous	Gbar_A01G003050
Gbar_A01	2935294	T	A	nonsynonymous	Gbar_A01G003050
Gbar_A01	2941863	A	G	nonsynonymous	Gbar_A01G003070
Gbar_A01	2964385	A	C	nonsynonymous	Gbar_A01G003100
Gbar_A01	2964386	A	T	nonsynonymous	Gbar_A01G003100
Gbar_A01	2971286	A	G	synonymous	Gbar_A01G003110
Gbar_A01	2975191	G	A	nonsynonymous	Gbar_A01G003120
Gbar_A01	2975312	C	T	synonymous	Gbar_A01G003120
Gbar_A01	2975516	G	A	synonymous	Gbar_A01G003120
Gbar_A01	2977713	G	A	nonsynonymous	Gbar_A01G003120
Gbar_A01	2977733	G	A	synonymous	Gbar_A01G003120
Gbar_A01	3170321	T	C	nonsynonymous	Gbar_A01G003170
Gbar_A01	3170938	C	A	nonsynonymous	Gbar_A01G003170
Gbar_A01	3211453	G	A	nonsynonymous	Gbar_A01G003180
Gbar_A01	3403695	C	A	nonsynonymous	Gbar_A01G003340
Gbar_A01	3404035	C	A	nonsynonymous	Gbar_A01G003340
Gbar_A01	3419137	G	A	synonymous	Gbar_A01G003350
Gbar_A01	3424055	G	C	nonsynonymous	Gbar_A01G003360
Gbar_A01	3425756	T	G	nonsynonymous	Gbar_A01G003360
Gbar_A01	3442810	A	G	nonsynonymous	Gbar_A01G003400
Gbar_A01	3470113	A	C	synonymous	Gbar_A01G003410
Gbar_A01	3476733	C	A	nonsynonymous	Gbar_A01G003420
Gbar_A01	3476747	A	G	nonsynonymous	Gbar_A01G003420
Gbar_A01	3476774	G	A	nonsynonymous	Gbar_A01G003420
Gbar_A01	3479964	A	G	nonsynonymous	Gbar_A01G003420
Gbar_A01	3481273	T	C	nonsynonymous	Gbar_A01G003430
Gbar_A01	3567865	C	A	nonsynonymous	Gbar_A01G003470
Gbar_A01	3567874	G	T	nonsynonymous	Gbar_A01G003470
Gbar_A01	3585252	G	A	synonymous	Gbar_A01G003480
Gbar_A01	3585254	C	A	nonsynonymous	Gbar_A01G003480
Gbar_A01	3585267	A	G	synonymous	Gbar_A01G003480
Gbar_A01	3585273	C	T	synonymous	Gbar_A01G003480
Gbar_A01	3585315	T	G	nonsynonymous	Gbar_A01G003480
Gbar_A01	3585348	G	C	synonymous	Gbar_A01G003480
Gbar_A01	3585349	C	T	nonsynonymous	Gbar_A01G003480
Gbar_A01	3585364	G	C	nonsynonymous	Gbar_A01G003480
Gbar_A01	3585373	G	A	nonsynonymous	Gbar_A01G003480
Gbar_A01	3585383	A	G	nonsynonymous	Gbar_A01G003480
Gbar_A01	3585384	A	C	nonsynonymous	Gbar_A01G003480
Gbar_A01	3585399	G	C	nonsynonymous	Gbar_A01G003480
Gbar_A01	3585406	G	A	nonsynonymous	Gbar_A01G003480
Gbar_A01	3585408	G	A	synonymous	Gbar_A01G003480
Gbar_A01	3585426	T	C	synonymous	Gbar_A01G003480
Gbar_A01	3585504	T	A	nonsynonymous	Gbar_A01G003480
Gbar_A01	3603733	A	G	nonsynonymous	Gbar_A01G003480
Gbar_A01	3639539	A	G	nonsynonymous	Gbar_A01G003480
Gbar_A01	3639547	G	A	synonymous	Gbar_A01G003480
Gbar_A01	3639589	A	C	synonymous	Gbar_A01G003480
Gbar_A01	3639619	A	G	nonsynonymous	Gbar_A01G003480
Gbar_A01	3639628	A	G	synonymous	Gbar_A01G003480
Gbar_A01	3639653	G	A	nonsynonymous	Gbar_A01G003480
Gbar_A01	3639752	G	A	nonsynonymous	Gbar_A01G003480
Gbar_A01	3639996	T	A	nonsynonymous	Gbar_A01G003480
Gbar_A01	3640019	G	A	nonsynonymous	Gbar_A01G003480
Gbar_A01	3640102	C	A	nonsynonymous	Gbar_A01G003480
Gbar_A01	3640108	T	C	synonymous	Gbar_A01G003480
Gbar_A01	3640220	A	G	nonsynonymous	Gbar_A01G003480
Gbar_A01	3640221	T	G	nonsynonymous	Gbar_A01G003480
Gbar_A01	3640253	G	A	nonsynonymous	Gbar_A01G003480
Gbar_A01	3640396	G	A	synonymous	Gbar_A01G003480
Gbar_A01	3653253	G	T	nonsynonymous	Gbar_A01G003490
Gbar_A01	3653304	G	A	nonsynonymous	Gbar_A01G003490
Gbar_A01	3658535	A	G	nonsynonymous	Gbar_A01G003490
Gbar_A01	3658574	C	T	synonymous	Gbar_A01G003490
Gbar_A01	3658791	T	C	nonsynonymous	Gbar_A01G003490
Gbar_A01	3658803	T	C	nonsynonymous	Gbar_A01G003490
Gbar_A01	3678848	C	G	nonsynonymous	Gbar_A01G003500
Gbar_A01	3679641	T	C	synonymous	Gbar_A01G003500
Gbar_A01	3679647	T	C	synonymous	Gbar_A01G003500
Gbar_A01	3679840	C	T	nonsynonymous	Gbar_A01G003500
Gbar_A01	3679914	T	A	synonymous	Gbar_A01G003500
Gbar_A01	3679956	A	G	synonymous	Gbar_A01G003500
Gbar_A01	3679989	A	T	synonymous	Gbar_A01G003500
Gbar_A01	3680016	A	G	synonymous	Gbar_A01G003500
Gbar_A01	3680033	G	A	nonsynonymous	Gbar_A01G003500
Gbar_A01	3680202	T	C	synonymous	Gbar_A01G003500
Gbar_A01	3680205	A	T	synonymous	Gbar_A01G003500
Gbar_A01	3680220	C	T	synonymous	Gbar_A01G003500
Gbar_A01	3680254	C	A	nonsynonymous	Gbar_A01G003500
Gbar_A01	3680474	A	G	nonsynonymous	Gbar_A01G003500
Gbar_A01	3680488	T	G	nonsynonymous	Gbar_A01G003500
Gbar_A01	3680511	T	C	synonymous	Gbar_A01G003500
Gbar_A01	3680538	C	T	synonymous	Gbar_A01G003500
Gbar_A01	3680549	G	A	nonsynonymous	Gbar_A01G003500
Gbar_A01	3680579	G	A	nonsynonymous	Gbar_A01G003500
Gbar_A01	3816315	A	T	synonymous	Gbar_A01G003550
Gbar_A01	3817116	G	A	synonymous	Gbar_A01G003550
Gbar_A01	3817135	G	T	nonsynonymous	Gbar_A01G003550
Gbar_A01	3817137	G	A	synonymous	Gbar_A01G003550
Gbar_A01	3817188	A	T	nonsynonymous	Gbar_A01G003550
Gbar_A01	3817200	A	G	synonymous	Gbar_A01G003550
Gbar_A01	3817207	T	A	nonsynonymous	Gbar_A01G003550
Gbar_A01	3817213	A	G	nonsynonymous	Gbar_A01G003550
Gbar_A01	3817222	G	A	nonsynonymous	Gbar_A01G003550
Gbar_A01	3817231	A	G	nonsynonymous	Gbar_A01G003550
Gbar_A01	3817232	A	T	nonsynonymous	Gbar_A01G003550
Gbar_A01	3817237	G	A	nonsynonymous	Gbar_A01G003550
Gbar_A01	3873924	G	A	synonymous	Gbar_A01G003550
Gbar_A01	3873930	A	G	synonymous	Gbar_A01G003550
Gbar_A01	3873941	G	A	stopgain	Gbar_A01G003550
Gbar_A01	3873943	T	G	nonsynonymous	Gbar_A01G003550
Gbar_A01	3873958	C	T	nonsynonymous	Gbar_A01G003550
Gbar_A01	3873967	C	T	nonsynonymous	Gbar_A01G003550
Gbar_A01	3873970	A	G	nonsynonymous	Gbar_A01G003550
Gbar_A01	3873989	T	G	nonsynonymous	Gbar_A01G003550
Gbar_A01	3936814	G	A	synonymous	Gbar_A01G003560
Gbar_A01	3938044	C	T	nonsynonymous	Gbar_A01G003560
Gbar_A01	3938045	T	C	nonsynonymous	Gbar_A01G003560
Gbar_A01	3938921	G	T	stopgain	Gbar_A01G003560
Gbar_A01	3938922	T	G	nonsynonymous	Gbar_A01G003560
Gbar_A01	3938946	A	T	nonsynonymous	Gbar_A01G003560
Gbar_A01	3938952	C	T	nonsynonymous	Gbar_A01G003560
Gbar_A01	3938968	A	G	nonsynonymous	Gbar_A01G003560
Gbar_A01	3938972	G	T	nonsynonymous	Gbar_A01G003560
Gbar_A01	3938990	A	G	synonymous	Gbar_A01G003560
Gbar_A01	3939030	C	T	nonsynonymous	Gbar_A01G003560
Gbar_A01	3939043	G	C	nonsynonymous	Gbar_A01G003560
Gbar_A01	3939104	T	A	nonsynonymous	Gbar_A01G003560
Gbar_A01	3939180	G	A	nonsynonymous	Gbar_A01G003560
Gbar_A01	3939202	A	G	nonsynonymous	Gbar_A01G003560
Gbar_A01	3939207	A	G	nonsynonymous	Gbar_A01G003560
Gbar_A01	3939233	G	A	synonymous	Gbar_A01G003560
Gbar_A01	3939263	G	T	synonymous	Gbar_A01G003560
Gbar_A01	3943532	G	C	nonsynonymous	Gbar_A01G003570
Gbar_A01	3943555	G	A	nonsynonymous	Gbar_A01G003570
Gbar_A01	3943580	G	C	synonymous	Gbar_A01G003570
Gbar_A01	3943591	T	G	nonsynonymous	Gbar_A01G003570
Gbar_A01	3943597	G	A	nonsynonymous	Gbar_A01G003570
Gbar_A01	3943701	C	G	nonsynonymous	Gbar_A01G003570
Gbar_A01	3943788	C	T	nonsynonymous	Gbar_A01G003570
Gbar_A01	3943831	C	G	nonsynonymous	Gbar_A01G003570
Gbar_A01	3943869	C	A	nonsynonymous	Gbar_A01G003570
Gbar_A01	3944053	A	G	nonsynonymous	Gbar_A01G003570
Gbar_A01	3944246	G	A	synonymous	Gbar_A01G003570
Gbar_A01	3944576	T	G	nonsynonymous	Gbar_A01G003570
Gbar_A01	3945410	A	G	nonsynonymous	Gbar_A01G003580
Gbar_A01	3945413	G	A	nonsynonymous	Gbar_A01G003580
Gbar_A01	3945426	A	G	synonymous	Gbar_A01G003580
Gbar_A01	3945431	A	T	nonsynonymous	Gbar_A01G003580
Gbar_A01	3945442	A	G	synonymous	Gbar_A01G003580
Gbar_A01	3945509	A	G	nonsynonymous	Gbar_A01G003580
Gbar_A01	3945519	T	C	nonsynonymous	Gbar_A01G003580
Gbar_A01	3945528	C	T	nonsynonymous	Gbar_A01G003580
Gbar_A01	3945560	C	T	nonsynonymous	Gbar_A01G003580
Gbar_A01	3945583	T	A	synonymous	Gbar_A01G003580
Gbar_A01	3945815	T	C	nonsynonymous	Gbar_A01G003580
Gbar_A01	3950883	C	T	stopgain	Gbar_A01G003580
Gbar_A01	3950890	A	T	nonsynonymous	Gbar_A01G003580
Gbar_A01	3950894	T	A	nonsynonymous	Gbar_A01G003580
Gbar_A01	3950903	A	G	nonsynonymous	Gbar_A01G003580
Gbar_A01	3963255	T	C	nonsynonymous	Gbar_A01G003580
Gbar_A01	4029418	A	T	nonsynonymous	Gbar_A01G003590
Gbar_A01	4036664	T	A	nonsynonymous	Gbar_A01G003610
Gbar_A01	4052005	A	G	nonsynonymous	Gbar_A01G003630
Gbar_A01	4077566	T	A	synonymous	Gbar_A01G003660
Gbar_A01	4077626	T	C	synonymous	Gbar_A01G003660
Gbar_A01	4078153	A	T	nonsynonymous	Gbar_A01G003660
Gbar_A01	4085117	C	T	nonsynonymous	Gbar_A01G003670
Gbar_A01	4085535	A	G	nonsynonymous	Gbar_A01G003670
Gbar_A01	4086680	G	T	nonsynonymous	Gbar_A01G003670
Gbar_A01	4091631	A	G	nonsynonymous	Gbar_A01G003680
Gbar_A01	4148218	C	A	nonsynonymous	Gbar_A01G003710
Gbar_A01	4148228	C	T	synonymous	Gbar_A01G003710
Gbar_A01	4148493	G	A	nonsynonymous	Gbar_A01G003710
Gbar_A01	4185211	A	G	nonsynonymous	Gbar_A01G003750
Gbar_A01	4195641	C	A	nonsynonymous	Gbar_A01G003750
Gbar_A01	4196471	C	T	nonsynonymous	Gbar_A01G003750
Gbar_A01	4196792	C	T	nonsynonymous	Gbar_A01G003750
Gbar_A01	4345835	C	T	synonymous	Gbar_A01G003800
Gbar_A01	4349890	A	G	nonsynonymous	Gbar_A01G003810
Gbar_A01	4354145	T	A	nonsynonymous	Gbar_A01G003820
Gbar_A01	4355134	A	G	synonymous	Gbar_A01G003820
Gbar_A01	4355256	C	T	nonsynonymous	Gbar_A01G003820
Gbar_A01	4355311	T	C	synonymous	Gbar_A01G003820
Gbar_A01	4372810	C	T	nonsynonymous	Gbar_A01G003830
Gbar_A01	4382771	A	C	nonsynonymous	Gbar_A01G003850
Gbar_A01	4414338	C	T	synonymous	Gbar_A01G003890
Gbar_A01	4414456	G	A	nonsynonymous	Gbar_A01G003890
Gbar_A01	4414881	T	G	nonsynonymous	Gbar_A01G003890
Gbar_A01	4415709	T	C	synonymous	Gbar_A01G003890
Gbar_A01	4417316	A	G	synonymous	Gbar_A01G003890
Gbar_A01	4420645	A	G	nonsynonymous	Gbar_A01G003890
Gbar_A01	4420646	C	T	nonsynonymous	Gbar_A01G003890
Gbar_A01	4420655	C	T	nonsynonymous	Gbar_A01G003890
Gbar_A01	4420672	A	C	nonsynonymous	Gbar_A01G003890
Gbar_A01	4420725	A	G	synonymous	Gbar_A01G003890
Gbar_A01	4420739	G	A	nonsynonymous	Gbar_A01G003890
Gbar_A01	4436464	A	G	synonymous	Gbar_A01G003910
Gbar_A01	4452695	C	T	nonsynonymous	Gbar_A01G003920
Gbar_A01	4466864	T	G	nonsynonymous	Gbar_A01G003930
Gbar_A01	4468982	A	G	nonsynonymous	Gbar_A01G003930
Gbar_A01	4660613	T	C	stoploss	Gbar_A01G003990
Gbar_A01	4662049	T	C	nonsynonymous	Gbar_A01G003990
Gbar_A01	4722195	T	A	unknown	UNKNOWN
Gbar_A01	4722201	C	T	unknown	UNKNOWN
Gbar_A01	4722207	A	C	unknown	UNKNOWN
Gbar_A01	4782787	T	C	nonsynonymous	Gbar_A01G004010
Gbar_A01	4782922	G	A	nonsynonymous	Gbar_A01G004010
Gbar_A01	4819773	T	G	nonsynonymous	Gbar_A01G004040
Gbar_A01	4836551	A	G	synonymous	Gbar_A01G004050
Gbar_A01	4839682	A	T	synonymous	Gbar_A01G004050
Gbar_A01	5138351	A	C	nonsynonymous	Gbar_A01G004140
Gbar_A01	5172787	C	T	nonsynonymous	Gbar_A01G004160
Gbar_A01	5173183	C	T	synonymous	Gbar_A01G004160
Gbar_A01	5173407	A	G	nonsynonymous	Gbar_A01G004160
Gbar_A01	5173674	G	T	nonsynonymous	Gbar_A01G004160
Gbar_A01	5173696	T	C	nonsynonymous	Gbar_A01G004160
Gbar_A01	5173995	A	G	nonsynonymous	Gbar_A01G004160
Gbar_A01	5174101	T	C	nonsynonymous	Gbar_A01G004160
Gbar_A01	5174255	C	T	synonymous	Gbar_A01G004160
Gbar_A01	5180990	A	C	synonymous	Gbar_A01G004170
Gbar_A01	5241179	T	A	nonsynonymous	Gbar_A01G004210
Gbar_A01	5244611	T	C	nonsynonymous	Gbar_A01G004220
Gbar_A01	5245176	C	G	nonsynonymous	Gbar_A01G004220
Gbar_A01	5245372	C	T	nonsynonymous	Gbar_A01G004220
Gbar_A01	5245835	G	A	nonsynonymous	Gbar_A01G004220
Gbar_A01	5245875	G	C	synonymous	Gbar_A01G004220
Gbar_A01	5245890	C	G	nonsynonymous	Gbar_A01G004220
Gbar_A01	5245892	A	C	nonsynonymous	Gbar_A01G004220
Gbar_A01	5245907	T	C	nonsynonymous	Gbar_A01G004220
Gbar_A01	5245914	G	T	nonsynonymous	Gbar_A01G004220
Gbar_A01	5245943	G	A	nonsynonymous	Gbar_A01G004220
Gbar_A01	5245959	T	C	synonymous	Gbar_A01G004220
Gbar_A01	5245966	G	C	nonsynonymous	Gbar_A01G004220
Gbar_A01	5245967	T	C	nonsynonymous	Gbar_A01G004220
Gbar_A01	5246027	C	T	nonsynonymous	Gbar_A01G004220
Gbar_A01	5246054	C	A	nonsynonymous	Gbar_A01G004220
Gbar_A01	5246057	T	G	nonsynonymous	Gbar_A01G004220
Gbar_A01	5246092	A	T	nonsynonymous	Gbar_A01G004220
Gbar_A01	5246852	C	G	nonsynonymous	Gbar_A01G004220
Gbar_A01	5246958	C	A	nonsynonymous	Gbar_A01G004220
Gbar_A01	5247031	G	A	nonsynonymous	Gbar_A01G004220
Gbar_A01	5247072	A	T	nonsynonymous	Gbar_A01G004220
Gbar_A01	5247464	T	A	nonsynonymous	Gbar_A01G004220
Gbar_A01	5247547	T	C	nonsynonymous	Gbar_A01G004220
Gbar_A01	5247565	T	G	nonsynonymous	Gbar_A01G004220
Gbar_A01	5247681	T	C	synonymous	Gbar_A01G004220
Gbar_A01	5291208	C	T	synonymous	Gbar_A01G004240
Gbar_A01	5291252	C	T	nonsynonymous	Gbar_A01G004240
Gbar_A01	5291292	T	C	synonymous	Gbar_A01G004240
Gbar_A01	5291347	G	A	nonsynonymous	Gbar_A01G004240
Gbar_A01	5291354	C	T	nonsynonymous	Gbar_A01G004240
Gbar_A01	5291406	C	T	synonymous	Gbar_A01G004240
Gbar_A01	5291437	A	G	nonsynonymous	Gbar_A01G004240
Gbar_A01	5291438	C	T	nonsynonymous	Gbar_A01G004240
Gbar_A01	5292110	A	G	synonymous	Gbar_A01G004240
Gbar_A01	5292142	A	G	nonsynonymous	Gbar_A01G004240
Gbar_A01	5292166	C	T	nonsynonymous	Gbar_A01G004240
Gbar_A01	5292287	T	G	nonsynonymous	Gbar_A01G004240
Gbar_A01	5292510	T	C	nonsynonymous	Gbar_A01G004240
Gbar_A01	5292535	A	G	synonymous	Gbar_A01G004240
Gbar_A01	5292577	G	A	synonymous	Gbar_A01G004240
Gbar_A01	5293056	G	A	stopgain	Gbar_A01G004240
Gbar_A01	5293112	T	C	nonsynonymous	Gbar_A01G004240
Gbar_A01	5293263	C	T	nonsynonymous	Gbar_A01G004240
Gbar_A01	5293293	T	C	nonsynonymous	Gbar_A01G004240
Gbar_A01	5293320	T	C	nonsynonymous	Gbar_A01G004240
Gbar_A01	5293406	T	C	nonsynonymous	Gbar_A01G004240
Gbar_A01	5293685	A	T	nonsynonymous	Gbar_A01G004240
Gbar_A01	5293934	A	G	nonsynonymous	Gbar_A01G004240
Gbar_A01	5293951	A	G	synonymous	Gbar_A01G004240
Gbar_A01	5293966	C	T	synonymous	Gbar_A01G004240
Gbar_A01	5293971	G	T	nonsynonymous	Gbar_A01G004240
Gbar_A01	5297314	T	C	nonsynonymous	Gbar_A01G004240
Gbar_A01	5297330	G	A	nonsynonymous	Gbar_A01G004240
Gbar_A01	5297367	G	A	synonymous	Gbar_A01G004240
Gbar_A01	5297468	T	C	nonsynonymous	Gbar_A01G004240
Gbar_A01	5297484	C	T	synonymous	Gbar_A01G004240
Gbar_A01	5297556	C	T	synonymous	Gbar_A01G004240
Gbar_A01	5297628	A	C	synonymous	Gbar_A01G004240
Gbar_A01	5297631	G	A	synonymous	Gbar_A01G004240
Gbar_A01	5297666	A	C	nonsynonymous	Gbar_A01G004240
Gbar_A01	5297674	G	T	nonsynonymous	Gbar_A01G004240
Gbar_A01	5297738	T	C	nonsynonymous	Gbar_A01G004240
Gbar_A01	5297745	A	G	synonymous	Gbar_A01G004240
Gbar_A01	5297764	A	C	nonsynonymous	Gbar_A01G004240
Gbar_A01	5297789	G	A	synonymous	Gbar_A01G004240
Gbar_A01	5297792	A	G	nonsynonymous	Gbar_A01G004240
Gbar_A01	5297799	G	T	synonymous	Gbar_A01G004240
Gbar_A01	5297833	A	G	nonsynonymous	Gbar_A01G004240
Gbar_A01	5297893	C	T	nonsynonymous	Gbar_A01G004240
Gbar_A01	5297904	A	T	synonymous	Gbar_A01G004240
Gbar_A01	5297989	T	C	nonsynonymous	Gbar_A01G004240
Gbar_A01	5298160	T	G	nonsynonymous	Gbar_A01G004240
Gbar_A01	5307879	T	G	synonymous	Gbar_A01G004250
Gbar_A01	5310930	T	A	synonymous	Gbar_A01G004260
Gbar_A01	5310954	T	C	synonymous	Gbar_A01G004260
Gbar_A01	5310966	G	C	nonsynonymous	Gbar_A01G004260
Gbar_A01	5311024	A	G	nonsynonymous	Gbar_A01G004260
Gbar_A01	5311030	C	T	nonsynonymous	Gbar_A01G004260
Gbar_A01	5311056	C	T	synonymous	Gbar_A01G004260
Gbar_A01	5311068	C	T	synonymous	Gbar_A01G004260
Gbar_A01	5311110	G	A	synonymous	Gbar_A01G004260
Gbar_A01	5311132	G	A	nonsynonymous	Gbar_A01G004260
Gbar_A01	5311185	T	C	nonsynonymous	Gbar_A01G004260
Gbar_A01	5311197	G	A	synonymous	Gbar_A01G004260
Gbar_A01	5311200	C	A	nonsynonymous	Gbar_A01G004260
Gbar_A01	5311216	A	G	nonsynonymous	Gbar_A01G004260
Gbar_A01	5311224	T	C	synonymous	Gbar_A01G004260
Gbar_A01	5311247	C	T	nonsynonymous	Gbar_A01G004260
Gbar_A01	5311261	G	T	stopgain	Gbar_A01G004260
Gbar_A01	5311544	A	C	synonymous	Gbar_A01G004260
Gbar_A01	5311585	T	C	nonsynonymous	Gbar_A01G004260
Gbar_A01	5311611	G	A	nonsynonymous	Gbar_A01G004260
Gbar_A01	5311631	A	C	nonsynonymous	Gbar_A01G004260
Gbar_A01	5311691	G	T	synonymous	Gbar_A01G004260
Gbar_A01	5311706	G	A	synonymous	Gbar_A01G004260
Gbar_A01	5311748	A	G	synonymous	Gbar_A01G004260
Gbar_A01	5311889	G	A	synonymous	Gbar_A01G004260
Gbar_A01	5311891	G	A	nonsynonymous	Gbar_A01G004260
Gbar_A01	5311934	A	T	nonsynonymous	Gbar_A01G004260
Gbar_A01	5311964	C	A	nonsynonymous	Gbar_A01G004260
Gbar_A01	5311970	T	C	synonymous	Gbar_A01G004260
Gbar_A01	5311989	A	G	nonsynonymous	Gbar_A01G004260
Gbar_A01	5311990	A	G	synonymous	Gbar_A01G004260
Gbar_A01	5312020	T	G	nonsynonymous	Gbar_A01G004260
Gbar_A01	5312033	T	C	synonymous	Gbar_A01G004260
Gbar_A01	5312067	T	C	nonsynonymous	Gbar_A01G004260
Gbar_A01	5312087	C	T	synonymous	Gbar_A01G004260
Gbar_A01	5312093	C	T	stopgain	Gbar_A01G004260
Gbar_A01	5312096	C	A	synonymous	Gbar_A01G004260
Gbar_A01	5312111	C	G	nonsynonymous	Gbar_A01G004260
Gbar_A01	5312168	C	T	synonymous	Gbar_A01G004260
Gbar_A01	5312170	G	A	synonymous	Gbar_A01G004260
Gbar_A01	5312176	T	C	nonsynonymous	Gbar_A01G004260
Gbar_A01	5312188	C	T	nonsynonymous	Gbar_A01G004260
Gbar_A01	5312205	G	A	nonsynonymous	Gbar_A01G004260
Gbar_A01	5312227	A	G	synonymous	Gbar_A01G004260
Gbar_A01	5312233	A	T	nonsynonymous	Gbar_A01G004260
Gbar_A01	5312256	G	T	nonsynonymous	Gbar_A01G004260
Gbar_A01	5312270	G	A	synonymous	Gbar_A01G004260
Gbar_A01	5312274	G	A	nonsynonymous	Gbar_A01G004260
Gbar_A01	5312278	C	T	nonsynonymous	Gbar_A01G004260
Gbar_A01	5312292	A	G	nonsynonymous	Gbar_A01G004260
Gbar_A01	5312340	C	T	nonsynonymous	Gbar_A01G004260
Gbar_A01	5312376	T	C	nonsynonymous	Gbar_A01G004260
Gbar_A01	5312905	G	T	nonsynonymous	Gbar_A01G004260
Gbar_A01	5312939	C	T	synonymous	Gbar_A01G004260
Gbar_A01	5313401	T	C	synonymous	Gbar_A01G004260
Gbar_A01	5316466	G	A	nonsynonymous	Gbar_A01G004260
Gbar_A01	5316477	G	C	nonsynonymous	Gbar_A01G004260
Gbar_A01	5316484	C	T	nonsynonymous	Gbar_A01G004260
Gbar_A01	5316500	A	T	nonsynonymous	Gbar_A01G004260
Gbar_A01	5316510	G	A	synonymous	Gbar_A01G004260
Gbar_A01	5316513	G	C	synonymous	Gbar_A01G004260
Gbar_A01	5316515	C	A	nonsynonymous	Gbar_A01G004260
Gbar_A01	5316523	A	G	nonsynonymous	Gbar_A01G004260
Gbar_A01	5316526	A	T	nonsynonymous	Gbar_A01G004260
Gbar_A01	5417440	C	T	nonsynonymous	Gbar_A01G004270
Gbar_A01	5418181	G	T	nonsynonymous	Gbar_A01G004270
Gbar_A01	5418395	C	T	nonsynonymous	Gbar_A01G004270
Gbar_A01	5418950	G	A	nonsynonymous	Gbar_A01G004270
Gbar_A01	5418982	C	A	nonsynonymous	Gbar_A01G004270
Gbar_A01	5419013	G	A	nonsynonymous	Gbar_A01G004270
Gbar_A01	5419018	T	C	synonymous	Gbar_A01G004270
Gbar_A01	5419021	G	A	synonymous	Gbar_A01G004270
Gbar_A01	5419044	T	C	nonsynonymous	Gbar_A01G004270
Gbar_A01	5419048	G	A	synonymous	Gbar_A01G004270
Gbar_A01	5419086	C	T	nonsynonymous	Gbar_A01G004270
Gbar_A01	5419125	C	T	nonsynonymous	Gbar_A01G004270
Gbar_A01	5419126	C	G	nonsynonymous	Gbar_A01G004270
Gbar_A01	5419200	G	A	nonsynonymous	Gbar_A01G004270
Gbar_A01	5419212	G	T	nonsynonymous	Gbar_A01G004270
Gbar_A01	5419221	C	G	nonsynonymous	Gbar_A01G004270
Gbar_A01	5419225	C	T	synonymous	Gbar_A01G004270
Gbar_A01	5419246	C	T	synonymous	Gbar_A01G004270
Gbar_A01	5419247	T	G	nonsynonymous	Gbar_A01G004270
Gbar_A01	5419260	G	T	nonsynonymous	Gbar_A01G004270
Gbar_A01	5419264	G	C	synonymous	Gbar_A01G004270
Gbar_A01	5419281	T	C	nonsynonymous	Gbar_A01G004270
Gbar_A01	5419301	C	T	nonsynonymous	Gbar_A01G004270
Gbar_A01	5419312	G	A	synonymous	Gbar_A01G004270
Gbar_A01	5419318	G	A	synonymous	Gbar_A01G004270
Gbar_A01	5419325	C	T	nonsynonymous	Gbar_A01G004270
Gbar_A01	5419351	C	T	synonymous	Gbar_A01G004270
Gbar_A01	5419397	C	G	nonsynonymous	Gbar_A01G004270
Gbar_A01	5419398	T	C	nonsynonymous	Gbar_A01G004270
Gbar_A01	5419416	T	G	nonsynonymous	Gbar_A01G004270
Gbar_A01	5419418	C	T	nonsynonymous	Gbar_A01G004270
Gbar_A01	5419425	G	T	nonsynonymous	Gbar_A01G004270
Gbar_A01	5419429	G	T	nonsynonymous	Gbar_A01G004270
Gbar_A01	5419448	T	A	nonsynonymous	Gbar_A01G004270
Gbar_A01	5419449	T	C	nonsynonymous	Gbar_A01G004270
Gbar_A01	5419475	T	C	nonsynonymous	Gbar_A01G004270
Gbar_A01	5419512	G	T	nonsynonymous	Gbar_A01G004270
Gbar_A01	5419513	C	T	synonymous	Gbar_A01G004270
Gbar_A01	5419534	C	T	synonymous	Gbar_A01G004270
Gbar_A01	5419552	A	C	synonymous	Gbar_A01G004270
Gbar_A01	5419561	G	T	stopgain	Gbar_A01G004270
Gbar_A01	5419612	T	C	nonsynonymous	Gbar_A01G004270
Gbar_A01	5419633	A	G	synonymous	Gbar_A01G004270
Gbar_A01	5419635	A	G	nonsynonymous	Gbar_A01G004270
Gbar_A01	5419636	A	G	synonymous	Gbar_A01G004270
Gbar_A01	5419643	C	T	nonsynonymous	Gbar_A01G004270
Gbar_A01	5419701	C	T	nonsynonymous	Gbar_A01G004270
Gbar_A01	5419737	G	T	nonsynonymous	Gbar_A01G004270
Gbar_A01	5419738	A	C	synonymous	Gbar_A01G004270
Gbar_A01	5419761	G	C	nonsynonymous	Gbar_A01G004270
Gbar_A01	5419780	A	T	nonsynonymous	Gbar_A01G004270
Gbar_A01	5419783	G	A	synonymous	Gbar_A01G004270
Gbar_A01	5419801	C	G	nonsynonymous	Gbar_A01G004270
Gbar_A01	5420801	A	C	nonsynonymous	Gbar_A01G004270
Gbar_A01	5420889	C	A	synonymous	Gbar_A01G004270
Gbar_A01	5501056	C	G	nonsynonymous	Gbar_A01G004280
Gbar_A01	5501057	G	A	stopgain	Gbar_A01G004280
Gbar_A01	5501061	C	T	nonsynonymous	Gbar_A01G004280
Gbar_A01	5501098	T	A	nonsynonymous	Gbar_A01G004280
Gbar_A01	5579734	A	G	nonsynonymous	Gbar_A01G004290
Gbar_A01	5590294	T	G	nonsynonymous	Gbar_A01G004290
Gbar_A01	5594740	A	T	nonsynonymous	Gbar_A01G004300
Gbar_A01	5596490	G	A	synonymous	Gbar_A01G004300
Gbar_A01	5596784	T	G	nonsynonymous	Gbar_A01G004300
Gbar_A01	5597036	T	C	synonymous	Gbar_A01G004300
Gbar_A01	5597163	C	T	synonymous	Gbar_A01G004300
Gbar_A01	5597284	C	G	nonsynonymous	Gbar_A01G004300
Gbar_A01	5597295	A	G	nonsynonymous	Gbar_A01G004300
Gbar_A01	5607418	T	A	synonymous	Gbar_A01G004310
Gbar_A01	5607429	T	C	nonsynonymous	Gbar_A01G004310
Gbar_A01	5613140	T	C	nonsynonymous	Gbar_A01G004310
Gbar_A01	5613247	G	A	nonsynonymous	Gbar_A01G004310
Gbar_A01	5613293	T	A	nonsynonymous	Gbar_A01G004310
Gbar_A01	5613360	T	G	nonsynonymous	Gbar_A01G004310
Gbar_A01	5613401	C	A	stopgain	Gbar_A01G004310
Gbar_A01	5618617	G	A	nonsynonymous	Gbar_A01G004320
Gbar_A01	5631217	G	A	synonymous	Gbar_A01G004330
Gbar_A01	5631298	T	C	synonymous	Gbar_A01G004330
Gbar_A01	5631586	A	T	nonsynonymous	Gbar_A01G004330
Gbar_A01	5632774	C	T	synonymous	Gbar_A01G004330
Gbar_A01	5731083	A	G	nonsynonymous	Gbar_A01G004370
Gbar_A01	5731542	A	G	synonymous	Gbar_A01G004370
Gbar_A01	5734263	T	G	nonsynonymous	Gbar_A01G004380
Gbar_A01	5735247	T	G	nonsynonymous	Gbar_A01G004380
Gbar_A01	5746376	C	T	nonsynonymous	Gbar_A01G004390
Gbar_A01	5746417	C	A	nonsynonymous	Gbar_A01G004390
Gbar_A01	5752995	G	C	synonymous	Gbar_A01G004400
Gbar_A01	5753064	T	C	synonymous	Gbar_A01G004400
Gbar_A01	5753490	C	T	synonymous	Gbar_A01G004400
Gbar_A01	5753685	A	T	synonymous	Gbar_A01G004400
Gbar_A01	5753782	A	G	nonsynonymous	Gbar_A01G004400
Gbar_A01	5755252	C	T	nonsynonymous	Gbar_A01G004410
Gbar_A01	5755737	G	A	nonsynonymous	Gbar_A01G004410
Gbar_A01	5756000	C	T	synonymous	Gbar_A01G004410
Gbar_A01	5756035	C	A	nonsynonymous	Gbar_A01G004410
Gbar_A01	5767937	G	C	stopgain	Gbar_A01G004420
Gbar_A01	5775189	C	T	synonymous	Gbar_A01G004440
Gbar_A01	5777511	A	G	synonymous	Gbar_A01G004440
Gbar_A01	5780367	T	C	synonymous	Gbar_A01G004440
Gbar_A01	5781298	T	A	synonymous	Gbar_A01G004440
Gbar_A01	5781820	C	G	nonsynonymous	Gbar_A01G004440
Gbar_A01	5782161	A	C	nonsynonymous	Gbar_A01G004440
Gbar_A01	5784126	A	G	nonsynonymous	Gbar_A01G004450
Gbar_A01	5794712	C	G	nonsynonymous	Gbar_A01G004460
Gbar_A01	5794746	G	T	nonsynonymous	Gbar_A01G004460
Gbar_A01	5794811	C	T	nonsynonymous	Gbar_A01G004460
Gbar_A01	5794990	G	C	nonsynonymous	Gbar_A01G004460
Gbar_A01	5795063	C	T	nonsynonymous	Gbar_A01G004460
Gbar_A01	5795210	G	A	synonymous	Gbar_A01G004460
Gbar_A01	5801545	A	C	nonsynonymous	Gbar_A01G004470
Gbar_A01	5801825	G	C	nonsynonymous	Gbar_A01G004470
Gbar_A01	5801836	A	T	nonsynonymous	Gbar_A01G004470
Gbar_A01	5801878	A	C	nonsynonymous	Gbar_A01G004470
Gbar_A01	5832032	A	G	nonsynonymous	Gbar_A01G004500
Gbar_A01	5832276	T	C	synonymous	Gbar_A01G004500
Gbar_A01	5841315	G	A	synonymous	Gbar_A01G004510
Gbar_A01	5841365	T	C	nonsynonymous	Gbar_A01G004510
Gbar_A01	5847075	C	T	synonymous	Gbar_A01G004520
Gbar_A01	5847136	T	C	nonsynonymous	Gbar_A01G004520
Gbar_A01	5847347	C	T	nonsynonymous	Gbar_A01G004520
Gbar_A01	5847428	T	C	nonsynonymous	Gbar_A01G004520
Gbar_A01	5847469	T	G	nonsynonymous	Gbar_A01G004520
Gbar_A01	5847503	T	G	nonsynonymous	Gbar_A01G004520
Gbar_A01	5847638	A	G	nonsynonymous	Gbar_A01G004520
Gbar_A01	5849014	T	A	synonymous	Gbar_A01G004520
Gbar_A01	5849045	G	A	nonsynonymous	Gbar_A01G004520
Gbar_A01	5849379	C	G	nonsynonymous	Gbar_A01G004520
Gbar_A01	5849404	A	G	nonsynonymous	Gbar_A01G004520
Gbar_A01	5849429	C	T	nonsynonymous	Gbar_A01G004520
Gbar_A01	5849481	A	G	synonymous	Gbar_A01G004520
Gbar_A01	5849489	G	T	nonsynonymous	Gbar_A01G004520
Gbar_A01	5849524	C	T	nonsynonymous	Gbar_A01G004520
Gbar_A01	5849547	T	C	synonymous	Gbar_A01G004520
Gbar_A01	5849548	C	A	nonsynonymous	Gbar_A01G004520
Gbar_A01	5856314	C	G	synonymous	Gbar_A01G004530
Gbar_A01	5858160	C	T	nonsynonymous	Gbar_A01G004540
Gbar_A01	5964153	A	C	nonsynonymous	Gbar_A01G004550
Gbar_A01	5964184	T	C	nonsynonymous	Gbar_A01G004550
Gbar_A01	5964366	A	G	synonymous	Gbar_A01G004550
Gbar_A01	5964374	T	C	nonsynonymous	Gbar_A01G004550
Gbar_A01	5964587	G	C	nonsynonymous	Gbar_A01G004550
Gbar_A01	5964746	T	C	nonsynonymous	Gbar_A01G004550
Gbar_A01	5964800	C	T	nonsynonymous	Gbar_A01G004550
Gbar_A01	5964858	G	C	nonsynonymous	Gbar_A01G004550
Gbar_A01	5964995	A	G	synonymous	Gbar_A01G004550
Gbar_A01	5971805	C	T	synonymous	Gbar_A01G004560
Gbar_A01	5971854	A	G	nonsynonymous	Gbar_A01G004560
Gbar_A01	6398748	T	C	synonymous	Gbar_A01G004600
Gbar_A01	6399914	A	G	nonsynonymous	Gbar_A01G004600
Gbar_A01	6400043	C	T	nonsynonymous	Gbar_A01G004600
Gbar_A01	6404849	T	C	synonymous	Gbar_A01G004610
Gbar_A01	6406241	T	G	nonsynonymous	Gbar_A01G004610
Gbar_A01	6416304	A	G	nonsynonymous	Gbar_A01G004620
Gbar_A01	6437975	T	C	nonsynonymous	Gbar_A01G004630
Gbar_A01	6438370	T	C	nonsynonymous	Gbar_A01G004630
Gbar_A01	6438486	G	A	synonymous	Gbar_A01G004630
Gbar_A01	6438551	G	A	nonsynonymous	Gbar_A01G004630
Gbar_A01	6438597	A	C	nonsynonymous	Gbar_A01G004630
Gbar_A01	6438699	C	T	synonymous	Gbar_A01G004630
Gbar_A01	6438872	C	T	nonsynonymous	Gbar_A01G004630
Gbar_A01	6438951	A	G	synonymous	Gbar_A01G004630
Gbar_A01	6439200	G	T	synonymous	Gbar_A01G004630
Gbar_A01	6453398	C	G	synonymous	Gbar_A01G004640
Gbar_A01	6453434	C	G	synonymous	Gbar_A01G004640
Gbar_A01	6460081	A	G	nonsynonymous	Gbar_A01G004650
Gbar_A01	6460346	C	T	synonymous	Gbar_A01G004650
Gbar_A01	6460388	C	T	synonymous	Gbar_A01G004650
Gbar_A01	6517349	C	T	synonymous	Gbar_A01G004660
Gbar_A01	6519394	A	C	nonsynonymous	Gbar_A01G004660
Gbar_A01	6519428	C	G	synonymous	Gbar_A01G004660
Gbar_A01	6519704	T	C	synonymous	Gbar_A01G004660
Gbar_A01	6520499	T	A	synonymous	Gbar_A01G004660
Gbar_A01	6520829	A	G	nonsynonymous	Gbar_A01G004660
Gbar_A01	6522420	G	C	nonsynonymous	Gbar_A01G004670
Gbar_A01	6522473	A	T	nonsynonymous	Gbar_A01G004670
Gbar_A01	6522489	A	T	nonsynonymous	Gbar_A01G004670
Gbar_A01	6522499	A	C	synonymous	Gbar_A01G004670
Gbar_A01	6522538	T	C	synonymous	Gbar_A01G004670
Gbar_A01	6522654	T	C	nonsynonymous	Gbar_A01G004670
Gbar_A01	6522655	G	A	synonymous	Gbar_A01G004670
Gbar_A01	6522756	G	A	nonsynonymous	Gbar_A01G004670
Gbar_A01	6522763	T	C	synonymous	Gbar_A01G004670
Gbar_A01	6522766	G	A	synonymous	Gbar_A01G004670
Gbar_A01	6522776	C	T	nonsynonymous	Gbar_A01G004670
Gbar_A01	6522785	A	C	nonsynonymous	Gbar_A01G004670
Gbar_A01	6522808	A	C	nonsynonymous	Gbar_A01G004670
Gbar_A01	6522817	T	C	synonymous	Gbar_A01G004670
Gbar_A01	6522851	A	G	nonsynonymous	Gbar_A01G004670
Gbar_A01	6522852	T	G	nonsynonymous	Gbar_A01G004670
Gbar_A01	6522855	T	A	nonsynonymous	Gbar_A01G004670
Gbar_A01	6522900	G	A	nonsynonymous	Gbar_A01G004670
Gbar_A01	6522919	G	A	synonymous	Gbar_A01G004670
Gbar_A01	6522920	G	C	nonsynonymous	Gbar_A01G004670
Gbar_A01	6522975	C	T	nonsynonymous	Gbar_A01G004670
Gbar_A01	6522977	G	A	nonsynonymous	Gbar_A01G004670
Gbar_A01	6522992	G	C	nonsynonymous	Gbar_A01G004670
Gbar_A01	6522995	G	A	nonsynonymous	Gbar_A01G004670
Gbar_A01	6522997	A	G	synonymous	Gbar_A01G004670
Gbar_A01	6523012	C	G	synonymous	Gbar_A01G004670
Gbar_A01	6571433	A	G	synonymous	Gbar_A01G004680
Gbar_A01	6576499	A	G	synonymous	Gbar_A01G004690
Gbar_A01	6576541	G	A	synonymous	Gbar_A01G004690
Gbar_A01	6576542	G	A	nonsynonymous	Gbar_A01G004690
Gbar_A01	6577069	G	T	synonymous	Gbar_A01G004690
Gbar_A01	6577737	C	T	nonsynonymous	Gbar_A01G004690
Gbar_A01	6577771	T	G	synonymous	Gbar_A01G004690
Gbar_A01	6579001	C	T	nonsynonymous	Gbar_A01G004690
Gbar_A01	6651970	T	A	nonsynonymous	Gbar_A01G004720
Gbar_A01	6667642	G	T	nonsynonymous	Gbar_A01G004740
Gbar_A01	6734135	T	A	nonsynonymous	Gbar_A01G004790
Gbar_A01	6752685	C	T	nonsynonymous	Gbar_A01G004810
Gbar_A01	6913353	G	C	synonymous	Gbar_A01G004910
Gbar_A01	7154789	A	T	synonymous	Gbar_A01G005090
Gbar_A01	7471067	A	G	synonymous	Gbar_A01G005280
Gbar_A01	7471094	C	T	synonymous	Gbar_A01G005280
Gbar_A01	7471127	G	A	synonymous	Gbar_A01G005280
Gbar_A01	7509459	C	T	synonymous	Gbar_A01G005290
Gbar_A01	7509472	G	A	nonsynonymous	Gbar_A01G005290
Gbar_A01	7509496	G	T	nonsynonymous	Gbar_A01G005290
Gbar_A01	7509501	C	T	synonymous	Gbar_A01G005290
Gbar_A01	7509513	G	A	synonymous	Gbar_A01G005290
Gbar_A01	7509514	A	G	nonsynonymous	Gbar_A01G005290
Gbar_A01	7509517	G	A	nonsynonymous	Gbar_A01G005290
Gbar_A01	7509520	C	T	nonsynonymous	Gbar_A01G005290
Gbar_A01	7509521	C	T	nonsynonymous	Gbar_A01G005290
Gbar_A01	7509523	C	T	stopgain	Gbar_A01G005290
Gbar_A01	7509537	G	T	synonymous	Gbar_A01G005290
Gbar_A01	7509548	C	T	nonsynonymous	Gbar_A01G005290
Gbar_A01	7509561	G	A	synonymous	Gbar_A01G005290
Gbar_A01	7509563	C	T	nonsynonymous	Gbar_A01G005290
Gbar_A01	7509581	A	G	nonsynonymous	Gbar_A01G005290
Gbar_A01	7509584	C	T	nonsynonymous	Gbar_A01G005290
Gbar_A01	7509606	A	G	synonymous	Gbar_A01G005290
Gbar_A01	7509609	C	A	nonsynonymous	Gbar_A01G005290
Gbar_A01	7509613	G	A	nonsynonymous	Gbar_A01G005290
Gbar_A01	7509616	T	A	nonsynonymous	Gbar_A01G005290
Gbar_A01	7509622	G	A	nonsynonymous	Gbar_A01G005290
Gbar_A01	7509640	G	A	nonsynonymous	Gbar_A01G005290
Gbar_A01	7509682	C	T	nonsynonymous	Gbar_A01G005290
Gbar_A01	7509689	G	A	synonymous	Gbar_A01G005290
Gbar_A01	7509702	C	T	synonymous	Gbar_A01G005290
Gbar_A01	7509713	G	A	stopgain	Gbar_A01G005290
Gbar_A01	7509733	G	A	nonsynonymous	Gbar_A01G005290
Gbar_A01	7509737	C	T	nonsynonymous	Gbar_A01G005290
Gbar_A01	7575515	C	T	nonsynonymous	Gbar_A01G005330
Gbar_A01	7615464	C	T	nonsynonymous	Gbar_A01G005340
Gbar_A01	7615654	A	G	nonsynonymous	Gbar_A01G005340
Gbar_A01	7615849	A	G	synonymous	Gbar_A01G005340
Gbar_A01	7616492	C	T	nonsynonymous	Gbar_A01G005340
Gbar_A01	7637498	G	C	synonymous	Gbar_A01G005360
Gbar_A01	7637873	G	A	synonymous	Gbar_A01G005360
Gbar_A01	8064535	C	T	nonsynonymous	Gbar_A01G005610
Gbar_A01	8119366	G	T	nonsynonymous	Gbar_A01G005660
Gbar_A01	8121678	C	A	nonsynonymous	Gbar_A01G005670
Gbar_A01	8124275	T	G	synonymous	Gbar_A01G005670
Gbar_A01	8138880	T	C	nonsynonymous	Gbar_A01G005680
Gbar_A01	8139359	G	A	nonsynonymous	Gbar_A01G005680
Gbar_A01	8433547	G	A	nonsynonymous	Gbar_A01G005830
Gbar_A01	8452553	C	G	nonsynonymous	Gbar_A01G005850
Gbar_A01	8804200	C	A	nonsynonymous	Gbar_A01G006080
Gbar_A01	9057333	A	T	synonymous	Gbar_A01G006180
Gbar_A01	9057365	G	A	nonsynonymous	Gbar_A01G006180
Gbar_A01	9057490	A	G	synonymous	Gbar_A01G006180
Gbar_A01	10973912	A	C	nonsynonymous	Gbar_A01G006770
Gbar_A01	11034490	A	T	synonymous	Gbar_A01G006800
Gbar_A01	11476914	A	G	synonymous	Gbar_A01G007080
Gbar_A01	11476943	T	G	nonsynonymous	Gbar_A01G007080
Gbar_A01	11476987	A	G	nonsynonymous	Gbar_A01G007080
Gbar_A01	11477033	T	C	nonsynonymous	Gbar_A01G007080
Gbar_A01	11477129	G	T	nonsynonymous	Gbar_A01G007080
Gbar_A01	11477169	A	C	synonymous	Gbar_A01G007080
Gbar_A01	11477183	T	A	nonsynonymous	Gbar_A01G007080
Gbar_A01	11477195	T	C	nonsynonymous	Gbar_A01G007080
Gbar_A01	11477199	A	G	synonymous	Gbar_A01G007080
Gbar_A01	11477226	C	T	synonymous	Gbar_A01G007080
Gbar_A01	11677999	C	T	synonymous	Gbar_A01G007240
Gbar_A01	11692091	C	T	nonsynonymous	Gbar_A01G007250
Gbar_A01	11752054	A	G	nonsynonymous	Gbar_A01G007300
Gbar_A01	11752170	A	G	nonsynonymous	Gbar_A01G007300
Gbar_A01	11765460	C	T	nonsynonymous	Gbar_A01G007300
Gbar_A01	11765719	G	C	synonymous	Gbar_A01G007300
Gbar_A01	11767477	C	G	nonsynonymous	Gbar_A01G007300
Gbar_A01	11769370	C	T	synonymous	Gbar_A01G007300
Gbar_A01	11769371	C	T	stopgain	Gbar_A01G007300
Gbar_A01	11769407	A	T	stopgain	Gbar_A01G007300
Gbar_A01	11769563	G	A	nonsynonymous	Gbar_A01G007300
Gbar_A01	11809952	C	T	synonymous	Gbar_A01G007310
Gbar_A01	11836038	C	T	nonsynonymous	Gbar_A01G007330
Gbar_A01	11836691	C	T	nonsynonymous	Gbar_A01G007330
Gbar_A01	11849320	G	A	nonsynonymous	Gbar_A01G007340
Gbar_A01	11914547	G	C	synonymous	Gbar_A01G007360
Gbar_A01	11918224	G	A	nonsynonymous	Gbar_A01G007360
Gbar_A01	12150258	C	T	nonsynonymous	Gbar_A01G007480
Gbar_A01	12794437	G	A	synonymous	Gbar_A01G007930
Gbar_A01	12896269	T	C	synonymous	Gbar_A01G007950
Gbar_A01	12947148	G	A	nonsynonymous	Gbar_A01G007960
Gbar_A01	12947176	G	A	nonsynonymous	Gbar_A01G007960
Gbar_A01	12947230	A	G	nonsynonymous	Gbar_A01G007960
Gbar_A01	12947264	C	T	synonymous	Gbar_A01G007960
Gbar_A01	12947276	G	A	nonsynonymous	Gbar_A01G007960
Gbar_A01	12947297	G	A	synonymous	Gbar_A01G007960
Gbar_A01	12947302	C	T	nonsynonymous	Gbar_A01G007960
Gbar_A01	14785916	A	T	nonsynonymous	Gbar_A01G008590
Gbar_A01	15944599	G	T	nonsynonymous	Gbar_A01G008780
Gbar_A01	16321104	G	T	nonsynonymous	Gbar_A01G008830
Gbar_A01	16530908	C	A	synonymous	Gbar_A01G008910
Gbar_A01	16656384	T	C	nonsynonymous	Gbar_A01G008940
Gbar_A01	16774223	A	T	nonsynonymous	Gbar_A01G008960
Gbar_A01	16774755	G	C	nonsynonymous	Gbar_A01G008960
Gbar_A01	16776232	A	T	nonsynonymous	Gbar_A01G008960
Gbar_A01	16815797	G	T	nonsynonymous	Gbar_A01G008980
Gbar_A01	16815808	A	T	nonsynonymous	Gbar_A01G008980
Gbar_A01	16816056	T	C	nonsynonymous	Gbar_A01G008980
Gbar_A01	16816183	A	C	nonsynonymous	Gbar_A01G008980
Gbar_A01	16816968	A	G	nonsynonymous	Gbar_A01G008980
Gbar_A01	16817605	G	T	nonsynonymous	Gbar_A01G008980
Gbar_A01	16826677	C	T	nonsynonymous	Gbar_A01G008990
Gbar_A01	16827484	C	T	nonsynonymous	Gbar_A01G008990
Gbar_A01	16827553	A	G	nonsynonymous	Gbar_A01G008990
Gbar_A01	16859106	G	A	synonymous	Gbar_A01G009000
Gbar_A01	16860770	T	G	nonsynonymous	Gbar_A01G009000
Gbar_A01	17028386	G	A	synonymous	Gbar_A01G009010
Gbar_A01	17029821	C	G	nonsynonymous	Gbar_A01G009010
Gbar_A01	17031844	C	T	synonymous	Gbar_A01G009020
Gbar_A01	17032154	C	A	nonsynonymous	Gbar_A01G009020
Gbar_A01	17058636	C	G	nonsynonymous	Gbar_A01G009030
Gbar_A01	17111310	A	T	synonymous	Gbar_A01G009040
Gbar_A01	17112225	C	A	nonsynonymous	Gbar_A01G009040
Gbar_A01	17112268	A	G	nonsynonymous	Gbar_A01G009040
Gbar_A01	17112286	A	G	nonsynonymous	Gbar_A01G009040
Gbar_A01	17112650	A	T	synonymous	Gbar_A01G009040
Gbar_A01	17128092	C	T	synonymous	Gbar_A01G009050
Gbar_A01	17137798	A	T	nonsynonymous	Gbar_A01G009060
Gbar_A01	17137919	A	C	synonymous	Gbar_A01G009060
Gbar_A01	17139232	C	T	nonsynonymous	Gbar_A01G009060
Gbar_A01	17139493	G	A	nonsynonymous	Gbar_A01G009060
Gbar_A01	17140264	T	C	synonymous	Gbar_A01G009060
Gbar_A01	17252236	T	C	nonsynonymous	Gbar_A01G009070
Gbar_A01	17288971	C	T	nonsynonymous	Gbar_A01G009080
Gbar_A01	17289125	T	C	synonymous	Gbar_A01G009080
Gbar_A01	17289143	T	G	nonsynonymous	Gbar_A01G009080
Gbar_A01	17289163	G	T	nonsynonymous	Gbar_A01G009080
Gbar_A01	17289354	C	T	nonsynonymous	Gbar_A01G009080
Gbar_A01	17310229	A	C	synonymous	Gbar_A01G009090
Gbar_A01	17310534	T	A	nonsynonymous	Gbar_A01G009090
Gbar_A01	17311179	A	G	nonsynonymous	Gbar_A01G009090
Gbar_A01	17311809	T	C	nonsynonymous	Gbar_A01G009090
Gbar_A01	17312359	T	A	nonsynonymous	Gbar_A01G009090
Gbar_A01	17312470	G	A	synonymous	Gbar_A01G009090
Gbar_A01	17317839	A	G	nonsynonymous	Gbar_A01G009090
Gbar_A01	17319660	T	A	nonsynonymous	Gbar_A01G009100
Gbar_A01	17319735	G	C	nonsynonymous	Gbar_A01G009100
Gbar_A01	17320016	T	G	nonsynonymous	Gbar_A01G009100
Gbar_A01	17320064	G	C	nonsynonymous	Gbar_A01G009100
Gbar_A01	17320685	A	C	synonymous	Gbar_A01G009100
Gbar_A01	17320746	G	C	nonsynonymous	Gbar_A01G009100
Gbar_A01	17339787	A	T	nonsynonymous	Gbar_A01G009110
Gbar_A01	17362065	G	C	nonsynonymous	Gbar_A01G009120
Gbar_A01	17362266	A	G	nonsynonymous	Gbar_A01G009120
Gbar_A01	17362374	G	A	nonsynonymous	Gbar_A01G009120
Gbar_A01	17370398	G	T	nonsynonymous	Gbar_A01G009130
Gbar_A01	17371912	G	T	nonsynonymous	Gbar_A01G009130
Gbar_A01	17433353	A	G	synonymous	Gbar_A01G009140
Gbar_A01	17433783	T	G	nonsynonymous	Gbar_A01G009140
Gbar_A01	17514429	T	C	synonymous	Gbar_A01G009150
Gbar_A01	17517940	T	C	nonsynonymous	Gbar_A01G009150
Gbar_A01	17519049	A	G	nonsynonymous	Gbar_A01G009150
Gbar_A01	17535727	G	A	nonsynonymous	Gbar_A01G009160
Gbar_A01	17624598	G	A	nonsynonymous	Gbar_A01G009180
Gbar_A01	17624605	T	G	nonsynonymous	Gbar_A01G009180
Gbar_A01	17624618	A	G	nonsynonymous	Gbar_A01G009180
Gbar_A01	17624630	G	A	nonsynonymous	Gbar_A01G009180
Gbar_A01	17624664	C	T	nonsynonymous	Gbar_A01G009180
Gbar_A01	17624669	A	G	nonsynonymous	Gbar_A01G009180
Gbar_A01	17624739	T	C	nonsynonymous	Gbar_A01G009180
Gbar_A01	17624821	G	A	synonymous	Gbar_A01G009180
Gbar_A01	17624825	G	A	nonsynonymous	Gbar_A01G009180
Gbar_A01	17624831	A	G	nonsynonymous	Gbar_A01G009180
Gbar_A01	17624865	G	C	nonsynonymous	Gbar_A01G009180
Gbar_A01	17624937	T	C	nonsynonymous	Gbar_A01G009180
Gbar_A01	17624938	C	T	synonymous	Gbar_A01G009180
Gbar_A01	17625012	T	C	nonsynonymous	Gbar_A01G009180
Gbar_A01	17625018	T	G	nonsynonymous	Gbar_A01G009180
Gbar_A01	17625573	C	T	nonsynonymous	Gbar_A01G009180
Gbar_A01	17625654	A	G	nonsynonymous	Gbar_A01G009180
Gbar_A01	17639452	C	T	nonsynonymous	Gbar_A01G009190
Gbar_A01	17647115	G	A	nonsynonymous	Gbar_A01G009190
Gbar_A01	17647116	G	C	synonymous	Gbar_A01G009190
Gbar_A01	17649290	G	A	nonsynonymous	Gbar_A01G009190
Gbar_A01	17652803	A	C	nonsynonymous	Gbar_A01G009190
Gbar_A01	17775638	T	C	synonymous	Gbar_A01G009200
Gbar_A01	17776217	A	T	synonymous	Gbar_A01G009200
Gbar_A01	17776244	A	T	synonymous	Gbar_A01G009200
Gbar_A01	17776669	G	C	nonsynonymous	Gbar_A01G009200
Gbar_A01	17777137	C	A	nonsynonymous	Gbar_A01G009200
Gbar_A01	17778942	G	A	synonymous	Gbar_A01G009200
Gbar_A01	17781202	T	C	nonsynonymous	Gbar_A01G009200
Gbar_A01	17781908	C	A	synonymous	Gbar_A01G009200
Gbar_A01	17788749	C	G	nonsynonymous	Gbar_A01G009200
Gbar_A01	17789174	C	A	nonsynonymous	Gbar_A01G009200
Gbar_A01	17802854	T	A	nonsynonymous	Gbar_A01G009200
Gbar_A01	17805015	A	T	nonsynonymous	Gbar_A01G009200
Gbar_A01	17805221	T	A	synonymous	Gbar_A01G009200
Gbar_A01	17805672	A	C	nonsynonymous	Gbar_A01G009200
Gbar_A01	18110047	T	C	synonymous	Gbar_A01G009290
Gbar_A01	18606042	A	G	nonsynonymous	Gbar_A01G009390
Gbar_A01	18886766	A	G	nonsynonymous	Gbar_A01G009550
Gbar_A01	18887081	G	A	nonsynonymous	Gbar_A01G009550
Gbar_A01	18887362	G	A	nonsynonymous	Gbar_A01G009550
Gbar_A01	18887384	A	G	synonymous	Gbar_A01G009550
Gbar_A01	18959873	T	C	nonsynonymous	Gbar_A01G009590
Gbar_A01	18971746	G	A	synonymous	Gbar_A01G009600
Gbar_A01	18972241	T	C	synonymous	Gbar_A01G009600
Gbar_A01	19216903	G	A	synonymous	Gbar_A01G009660
Gbar_A01	19221936	A	G	nonsynonymous	Gbar_A01G009670
Gbar_A01	19224716	A	T	nonsynonymous	Gbar_A01G009690
Gbar_A01	19235820	T	G	nonsynonymous	Gbar_A01G009710
Gbar_A01	19236502	G	A	synonymous	Gbar_A01G009710
Gbar_A01	19237378	C	T	synonymous	Gbar_A01G009710
Gbar_A01	19237959	G	A	nonsynonymous	Gbar_A01G009710
Gbar_A01	19238196	G	T	nonsynonymous	Gbar_A01G009710
Gbar_A01	19254608	T	C	nonsynonymous	Gbar_A01G009720
Gbar_A01	19254634	G	A	synonymous	Gbar_A01G009720
Gbar_A01	19255742	A	G	nonsynonymous	Gbar_A01G009720
Gbar_A01	19259717	G	A	synonymous	Gbar_A01G009720
Gbar_A01	19380324	C	T	nonsynonymous	Gbar_A01G009750
Gbar_A01	21936675	T	G	nonsynonymous	Gbar_A01G010400
Gbar_A01	22885083	G	A	nonsynonymous	Gbar_A01G010510
Gbar_A01	25501314	A	G	nonsynonymous	Gbar_A01G011010
Gbar_A01	25501466	C	G	nonsynonymous	Gbar_A01G011010
Gbar_A01	25511930	G	A	synonymous	Gbar_A01G011020
Gbar_A01	25512991	G	C	synonymous	Gbar_A01G011020
Gbar_A01	25513873	A	C	nonsynonymous	Gbar_A01G011020
Gbar_A01	25514208	A	G	nonsynonymous	Gbar_A01G011020
Gbar_A01	25515164	A	G	synonymous	Gbar_A01G011020
Gbar_A01	25515625	G	A	nonsynonymous	Gbar_A01G011020
Gbar_A01	25580511	C	T	synonymous	Gbar_A01G011050
Gbar_A01	25581664	T	C	nonsynonymous	Gbar_A01G011050
Gbar_A01	25601040	T	A	nonsynonymous	Gbar_A01G011070
Gbar_A01	25661765	A	C	nonsynonymous	Gbar_A01G011080
Gbar_A01	25710903	C	T	synonymous	Gbar_A01G011100
Gbar_A01	25711521	T	C	synonymous	Gbar_A01G011100
Gbar_A01	25711611	G	A	synonymous	Gbar_A01G011100
Gbar_A01	25712155	C	T	nonsynonymous	Gbar_A01G011100
Gbar_A01	25712505	A	T	nonsynonymous	Gbar_A01G011100
Gbar_A01	25712510	C	A	nonsynonymous	Gbar_A01G011100
Gbar_A01	25718028	C	G	nonsynonymous	Gbar_A01G011140
Gbar_A01	25718540	T	A	nonsynonymous	Gbar_A01G011140
Gbar_A01	25719429	A	G	synonymous	Gbar_A01G011140
Gbar_A01	25721365	A	T	synonymous	Gbar_A01G011150
Gbar_A01	25722103	A	T	nonsynonymous	Gbar_A01G011150
Gbar_A01	25781733	C	T	synonymous	Gbar_A01G011160
Gbar_A01	25906767	C	G	nonsynonymous	Gbar_A01G011180
Gbar_A01	25907631	A	G	nonsynonymous	Gbar_A01G011180
Gbar_A01	26000432	T	G	nonsynonymous	Gbar_A01G011220
Gbar_A01	26458490	G	A	synonymous	Gbar_A01G011270
Gbar_A01	33768234	A	C	nonsynonymous	Gbar_A01G011940
Gbar_A01	34456677	G	A	nonsynonymous	Gbar_A01G011990
Gbar_A01	34456680	C	T	nonsynonymous	Gbar_A01G011990
Gbar_A01	34456801	C	T	nonsynonymous	Gbar_A01G011990
Gbar_A01	34456824	C	T	nonsynonymous	Gbar_A01G011990
Gbar_A01	34456889	C	A	synonymous	Gbar_A01G011990
Gbar_A01	34456900	G	A	nonsynonymous	Gbar_A01G011990
Gbar_A01	34456906	A	G	nonsynonymous	Gbar_A01G011990
Gbar_A01	34457483	G	T	nonsynonymous	Gbar_A01G011990
Gbar_A01	34457544	G	A	nonsynonymous	Gbar_A01G011990
Gbar_A01	34457582	C	G	synonymous	Gbar_A01G011990
Gbar_A01	34457751	C	T	nonsynonymous	Gbar_A01G011990
Gbar_A01	34457766	G	A	nonsynonymous	Gbar_A01G011990
Gbar_A01	36340467	A	C	nonsynonymous	Gbar_A01G012040
Gbar_A01	40344506	A	G	nonsynonymous	Gbar_A01G012420
Gbar_A01	40344565	T	A	nonsynonymous	Gbar_A01G012420
Gbar_A01	40345395	T	A	synonymous	Gbar_A01G012420
Gbar_A01	40345481	C	G	nonsynonymous	Gbar_A01G012420
Gbar_A01	40648451	A	T	synonymous	Gbar_A01G012430
Gbar_A01	40652766	C	A	nonsynonymous	Gbar_A01G012430
Gbar_A01	40661087	A	G	synonymous	Gbar_A01G012430
Gbar_A01	40661534	A	G	nonsynonymous	Gbar_A01G012430
Gbar_A01	40662548	T	C	synonymous	Gbar_A01G012430
Gbar_A01	40662677	A	G	synonymous	Gbar_A01G012430
Gbar_A01	40663311	A	G	synonymous	Gbar_A01G012430
Gbar_A01	40666057	A	G	nonsynonymous	Gbar_A01G012440
Gbar_A01	40667630	C	A	nonsynonymous	Gbar_A01G012440
Gbar_A01	40667764	C	T	nonsynonymous	Gbar_A01G012440
Gbar_A01	40667797	T	C	nonsynonymous	Gbar_A01G012440
Gbar_A01	40668781	A	G	synonymous	Gbar_A01G012440
Gbar_A01	40719093	C	T	nonsynonymous	Gbar_A01G012450
Gbar_A01	40720846	A	G	nonsynonymous	Gbar_A01G012450
Gbar_A01	40723417	C	T	synonymous	Gbar_A01G012450
Gbar_A01	40747518	T	C	nonsynonymous	Gbar_A01G012460
Gbar_A01	40747851	T	C	synonymous	Gbar_A01G012460
Gbar_A01	40747863	G	A	synonymous	Gbar_A01G012460
Gbar_A01	40747868	G	C	nonsynonymous	Gbar_A01G012460
Gbar_A01	40777849	A	G	nonsynonymous	Gbar_A01G012470
Gbar_A01	40839913	C	A	nonsynonymous	Gbar_A01G012480
Gbar_A01	40840142	C	G	nonsynonymous	Gbar_A01G012480
Gbar_A01	40840181	A	G	synonymous	Gbar_A01G012480
Gbar_A01	40954888	G	A	nonsynonymous	Gbar_A01G012490
Gbar_A01	40959086	C	T	synonymous	Gbar_A01G012500
Gbar_A01	40959323	G	A	synonymous	Gbar_A01G012500
Gbar_A01	41173997	G	A	nonsynonymous	Gbar_A01G012520
Gbar_A01	41176443	G	C	nonsynonymous	Gbar_A01G012530
Gbar_A01	41176511	C	T	nonsynonymous	Gbar_A01G012530
Gbar_A01	41273469	C	G	nonsynonymous	Gbar_A01G012540
Gbar_A01	41287914	C	T	nonsynonymous	Gbar_A01G012560
Gbar_A01	41288269	G	A	nonsynonymous	Gbar_A01G012560
Gbar_A01	41288276	C	T	nonsynonymous	Gbar_A01G012560
Gbar_A01	41348700	T	A	synonymous	Gbar_A01G012570
Gbar_A01	41348715	T	A	synonymous	Gbar_A01G012570
Gbar_A01	41349125	A	G	nonsynonymous	Gbar_A01G012570
Gbar_A01	41351468	C	A	synonymous	Gbar_A01G012570
Gbar_A01	41433316	T	C	nonsynonymous	Gbar_A01G012580
Gbar_A01	41436077	G	A	nonsynonymous	Gbar_A01G012580
Gbar_A01	41436571	A	G	synonymous	Gbar_A01G012580
Gbar_A01	41436818	T	C	nonsynonymous	Gbar_A01G012580
Gbar_A01	41436894	G	A	synonymous	Gbar_A01G012580
Gbar_A01	41436945	C	A	synonymous	Gbar_A01G012580
Gbar_A01	41437228	A	G	nonsynonymous	Gbar_A01G012580
Gbar_A01	41437651	G	A	nonsynonymous	Gbar_A01G012580
Gbar_A01	41437668	C	A	nonsynonymous	Gbar_A01G012580
Gbar_A01	41438043	G	A	synonymous	Gbar_A01G012580
Gbar_A01	41438659	A	C	synonymous	Gbar_A01G012580
Gbar_A01	41439344	C	T	synonymous	Gbar_A01G012580
Gbar_A01	41439586	C	A	nonsynonymous	Gbar_A01G012580
Gbar_A01	41439888	A	G	nonsynonymous	Gbar_A01G012580
Gbar_A01	41440012	T	A	stopgain	Gbar_A01G012580
Gbar_A01	41440122	C	T	nonsynonymous	Gbar_A01G012580
Gbar_A01	41440886	C	A	nonsynonymous	Gbar_A01G012580
Gbar_A01	41441956	G	T	synonymous	Gbar_A01G012580
Gbar_A01	41564600	A	G	nonsynonymous	Gbar_A01G012600
Gbar_A01	42118688	C	T	nonsynonymous	Gbar_A01G012610
Gbar_A01	42118945	A	G	synonymous	Gbar_A01G012610
Gbar_A01	42119716	G	A	synonymous	Gbar_A01G012610
Gbar_A01	42563770	C	T	synonymous	Gbar_A01G012620
Gbar_A01	42563799	T	C	nonsynonymous	Gbar_A01G012620
Gbar_A01	42564380	C	G	nonsynonymous	Gbar_A01G012620
Gbar_A01	42564430	G	A	synonymous	Gbar_A01G012620
Gbar_A01	43930164	T	A	stopgain	Gbar_A01G012630
Gbar_A01	43953260	C	T	synonymous	Gbar_A01G012640
Gbar_A01	43954626	A	T	synonymous	Gbar_A01G012640
Gbar_A01	43954909	G	A	nonsynonymous	Gbar_A01G012640
Gbar_A01	45141823	G	A	nonsynonymous	Gbar_A01G012660
Gbar_A01	45264160	A	G	nonsynonymous	Gbar_A01G012680
Gbar_A01	45377258	C	T	nonsynonymous	Gbar_A01G012700
Gbar_A01	45378459	A	C	nonsynonymous	Gbar_A01G012710
Gbar_A01	45578574	T	C	nonsynonymous	Gbar_A01G012760
Gbar_A01	45578793	A	C	nonsynonymous	Gbar_A01G012760
Gbar_A01	45578943	C	T	nonsynonymous	Gbar_A01G012760
Gbar_A01	45579378	G	A	nonsynonymous	Gbar_A01G012760
Gbar_A01	45579390	G	A	nonsynonymous	Gbar_A01G012760
Gbar_A01	45579744	T	C	nonsynonymous	Gbar_A01G012760
Gbar_A01	45579879	C	T	nonsynonymous	Gbar_A01G012760
Gbar_A01	45580160	T	C	nonsynonymous	Gbar_A01G012760
Gbar_A01	45580584	A	G	nonsynonymous	Gbar_A01G012760
Gbar_A01	45583958	G	T	nonsynonymous	Gbar_A01G012770
Gbar_A01	45734792	G	A	nonsynonymous	Gbar_A01G012780
Gbar_A01	45735003	T	A	nonsynonymous	Gbar_A01G012780
Gbar_A01	45736232	C	T	synonymous	Gbar_A01G012780
Gbar_A01	45737286	A	G	nonsynonymous	Gbar_A01G012780
Gbar_A01	45737552	C	T	synonymous	Gbar_A01G012780
Gbar_A01	45739438	A	G	synonymous	Gbar_A01G012790
Gbar_A01	45739530	T	C	nonsynonymous	Gbar_A01G012790
Gbar_A01	45739767	G	C	nonsynonymous	Gbar_A01G012790
Gbar_A01	45739783	A	G	nonsynonymous	Gbar_A01G012790
Gbar_A01	45741907	G	T	synonymous	Gbar_A01G012790
Gbar_A01	45968998	A	G	nonsynonymous	Gbar_A01G012810
Gbar_A01	46007408	C	T	synonymous	Gbar_A01G012820
Gbar_A01	46020700	T	A	synonymous	Gbar_A01G012830
Gbar_A01	46086605	G	A	synonymous	Gbar_A01G012860
Gbar_A01	51115277	T	A	nonsynonymous	Gbar_A01G013140
Gbar_A01	51115294	G	T	nonsynonymous	Gbar_A01G013140
Gbar_A01	51115575	T	C	nonsynonymous	Gbar_A01G013140
Gbar_A01	52173705	C	T	nonsynonymous	Gbar_A01G013180
Gbar_A01	52173812	A	G	nonsynonymous	Gbar_A01G013180
Gbar_A01	52174476	G	A	nonsynonymous	Gbar_A01G013180
Gbar_A01	52174944	T	A	nonsynonymous	Gbar_A01G013180
Gbar_A01	52207377	A	C	nonsynonymous	Gbar_A01G013190
Gbar_A01	52207432	A	G	synonymous	Gbar_A01G013190
Gbar_A01	52207470	T	C	nonsynonymous	Gbar_A01G013190
Gbar_A01	52208044	T	C	synonymous	Gbar_A01G013200
Gbar_A01	52208150	A	C	nonsynonymous	Gbar_A01G013200
Gbar_A01	52218031	G	A	synonymous	Gbar_A01G013220
Gbar_A01	52218106	T	C	synonymous	Gbar_A01G013220
Gbar_A01	52219074	A	T	synonymous	Gbar_A01G013220
Gbar_A01	52219085	C	G	nonsynonymous	Gbar_A01G013220
Gbar_A01	52228402	C	T	synonymous	Gbar_A01G013230
Gbar_A01	52228619	G	A	nonsynonymous	Gbar_A01G013230
Gbar_A01	52229825	G	C	nonsynonymous	Gbar_A01G013230
Gbar_A01	52532535	C	G	nonsynonymous	Gbar_A01G013260
Gbar_A01	52533668	T	A	nonsynonymous	Gbar_A01G013260
Gbar_A01	52636955	T	C	synonymous	Gbar_A01G013270
Gbar_A01	52638204	C	T	stopgain	Gbar_A01G013270
Gbar_A01	52638360	A	G	nonsynonymous	Gbar_A01G013270
Gbar_A01	52638409	T	C	nonsynonymous	Gbar_A01G013270
Gbar_A01	52638480	C	A	synonymous	Gbar_A01G013270
Gbar_A01	52638589	C	T	nonsynonymous	Gbar_A01G013270
Gbar_A01	52638736	C	T	nonsynonymous	Gbar_A01G013270
Gbar_A01	52638867	C	T	stopgain	Gbar_A01G013270
Gbar_A01	52638929	T	C	synonymous	Gbar_A01G013270
Gbar_A01	52639010	C	A	synonymous	Gbar_A01G013270
Gbar_A01	52639020	G	A	nonsynonymous	Gbar_A01G013270
Gbar_A01	52639096	C	T	nonsynonymous	Gbar_A01G013270
Gbar_A01	52639140	C	A	nonsynonymous	Gbar_A01G013270
Gbar_A01	52639150	T	A	nonsynonymous	Gbar_A01G013270
Gbar_A01	52639215	A	T	nonsynonymous	Gbar_A01G013270
Gbar_A01	52639365	G	A	nonsynonymous	Gbar_A01G013270
Gbar_A01	52816219	G	T	nonsynonymous	Gbar_A01G013280
Gbar_A01	52816389	T	C	nonsynonymous	Gbar_A01G013280
Gbar_A01	53177268	T	A	nonsynonymous	Gbar_A01G013290
Gbar_A01	53177409	G	A	nonsynonymous	Gbar_A01G013290
Gbar_A01	53177887	C	T	synonymous	Gbar_A01G013290
Gbar_A01	53816588	G	A	nonsynonymous	Gbar_A01G013310
Gbar_A01	53816619	C	T	synonymous	Gbar_A01G013310
Gbar_A01	53816711	T	C	nonsynonymous	Gbar_A01G013310
Gbar_A01	53817302	C	T	synonymous	Gbar_A01G013310
Gbar_A01	53819190	A	G	nonsynonymous	Gbar_A01G013310
Gbar_A01	53884354	G	C	nonsynonymous	Gbar_A01G013320
Gbar_A01	54435115	A	G	stoploss	Gbar_A01G013330
Gbar_A01	54435138	G	A	nonsynonymous	Gbar_A01G013330
Gbar_A01	54435231	T	C	nonsynonymous	Gbar_A01G013330
Gbar_A01	54435288	A	T	stopgain	Gbar_A01G013330
Gbar_A01	54435325	C	T	nonsynonymous	Gbar_A01G013330
Gbar_A01	54435330	A	G	nonsynonymous	Gbar_A01G013330
Gbar_A01	54435364	G	A	nonsynonymous	Gbar_A01G013330
Gbar_A01	54435408	A	G	nonsynonymous	Gbar_A01G013330
Gbar_A01	54435519	A	G	nonsynonymous	Gbar_A01G013330
Gbar_A01	54435540	G	C	nonsynonymous	Gbar_A01G013330
Gbar_A01	54435541	T	C	nonsynonymous	Gbar_A01G013330
Gbar_A01	54435599	A	G	synonymous	Gbar_A01G013330
Gbar_A01	54435622	T	C	nonsynonymous	Gbar_A01G013330
Gbar_A01	54435623	C	T	synonymous	Gbar_A01G013330
Gbar_A01	54435693	C	T	nonsynonymous	Gbar_A01G013330
Gbar_A01	54436058	C	T	stopgain	Gbar_A01G013330
Gbar_A01	54436225	C	A	synonymous	Gbar_A01G013330
Gbar_A01	54436245	T	C	nonsynonymous	Gbar_A01G013330
Gbar_A01	54436283	A	G	nonsynonymous	Gbar_A01G013330
Gbar_A01	54436362	G	A	nonsynonymous	Gbar_A01G013330
Gbar_A01	54436416	G	A	nonsynonymous	Gbar_A01G013330
Gbar_A01	54436432	C	T	synonymous	Gbar_A01G013330
Gbar_A01	54436481	A	G	nonsynonymous	Gbar_A01G013330
Gbar_A01	54436848	C	T	nonsynonymous	Gbar_A01G013330
Gbar_A01	54436881	T	C	nonsynonymous	Gbar_A01G013330
Gbar_A01	54437030	T	C	nonsynonymous	Gbar_A01G013330
Gbar_A01	54437039	C	T	nonsynonymous	Gbar_A01G013330
Gbar_A01	54437040	T	C	nonsynonymous	Gbar_A01G013330
Gbar_A01	54437140	A	G	synonymous	Gbar_A01G013330
Gbar_A01	54437211	G	A	stopgain	Gbar_A01G013330
Gbar_A01	54437260	G	A	synonymous	Gbar_A01G013330
Gbar_A01	54437349	C	T	nonsynonymous	Gbar_A01G013330
Gbar_A01	54437408	C	T	synonymous	Gbar_A01G013340
Gbar_A01	54437420	C	T	synonymous	Gbar_A01G013340
Gbar_A01	54437495	A	T	nonsynonymous	Gbar_A01G013340
Gbar_A01	54437506	A	T	synonymous	Gbar_A01G013340
Gbar_A01	54437538	G	A	nonsynonymous	Gbar_A01G013340
Gbar_A01	54437545	C	T	synonymous	Gbar_A01G013340
Gbar_A01	54437719	G	A	synonymous	Gbar_A01G013340
Gbar_A01	54437738	A	G	nonsynonymous	Gbar_A01G013340
Gbar_A01	54437836	T	C	synonymous	Gbar_A01G013340
Gbar_A01	54437858	T	A	nonsynonymous	Gbar_A01G013340
Gbar_A01	54437866	G	A	synonymous	Gbar_A01G013340
Gbar_A01	54437867	G	A	nonsynonymous	Gbar_A01G013340
Gbar_A01	54437997	G	A	stopgain	Gbar_A01G013340
Gbar_A01	54438058	G	T	nonsynonymous	Gbar_A01G013340
Gbar_A01	54438190	G	A	synonymous	Gbar_A01G013340
Gbar_A01	54438215	C	T	nonsynonymous	Gbar_A01G013340
Gbar_A01	54438216	G	A	nonsynonymous	Gbar_A01G013340
Gbar_A01	54438222	C	A	nonsynonymous	Gbar_A01G013340
Gbar_A01	54438270	G	C	nonsynonymous	Gbar_A01G013340
Gbar_A01	54438395	C	A	nonsynonymous	Gbar_A01G013340
Gbar_A01	54438429	C	T	nonsynonymous	Gbar_A01G013340
Gbar_A01	54438437	G	A	nonsynonymous	Gbar_A01G013340
Gbar_A01	54438452	T	C	nonsynonymous	Gbar_A01G013340
Gbar_A01	54438535	A	G	synonymous	Gbar_A01G013340
Gbar_A01	54438589	G	A	synonymous	Gbar_A01G013340
Gbar_A01	54438595	G	A	synonymous	Gbar_A01G013340
Gbar_A01	54438647	A	G	nonsynonymous	Gbar_A01G013340
Gbar_A01	54438659	T	C	nonsynonymous	Gbar_A01G013340
Gbar_A01	54438668	C	T	nonsynonymous	Gbar_A01G013340
Gbar_A01	54438693	G	C	nonsynonymous	Gbar_A01G013340
Gbar_A01	54438706	G	A	synonymous	Gbar_A01G013340
Gbar_A01	54438736	A	C	synonymous	Gbar_A01G013340
Gbar_A01	54438753	G	A	stopgain	Gbar_A01G013340
Gbar_A01	54438760	A	G	synonymous	Gbar_A01G013340
Gbar_A01	54438802	C	T	synonymous	Gbar_A01G013340
Gbar_A01	54438883	C	T	synonymous	Gbar_A01G013340
Gbar_A01	54438907	G	A	synonymous	Gbar_A01G013340
Gbar_A01	54438939	C	A	nonsynonymous	Gbar_A01G013340
Gbar_A01	54438976	A	G	synonymous	Gbar_A01G013340
Gbar_A01	54439083	A	G	nonsynonymous	Gbar_A01G013340
Gbar_A01	54439089	G	T	nonsynonymous	Gbar_A01G013340
Gbar_A01	54439120	T	C	synonymous	Gbar_A01G013340
Gbar_A01	54439217	A	G	nonsynonymous	Gbar_A01G013340
Gbar_A01	54439264	T	G	synonymous	Gbar_A01G013340
Gbar_A01	54439289	C	A	nonsynonymous	Gbar_A01G013340
Gbar_A01	54439320	C	T	nonsynonymous	Gbar_A01G013340
Gbar_A01	54439321	C	T	synonymous	Gbar_A01G013340
Gbar_A01	54439418	A	G	nonsynonymous	Gbar_A01G013340
Gbar_A01	54439627	A	G	synonymous	Gbar_A01G013340
Gbar_A01	55030671	T	G	synonymous	Gbar_A01G013350
Gbar_A01	55030672	T	C	synonymous	Gbar_A01G013350
Gbar_A01	55030780	A	T	nonsynonymous	Gbar_A01G013350
Gbar_A01	55171334	G	A	nonsynonymous	Gbar_A01G013360
Gbar_A01	55582407	T	C	synonymous	Gbar_A01G013370
Gbar_A01	55684245	C	T	nonsynonymous	Gbar_A01G013390
Gbar_A01	55686860	C	T	nonsynonymous	Gbar_A01G013390
Gbar_A01	55949144	G	A	nonsynonymous	Gbar_A01G013400
Gbar_A01	56506481	T	C	synonymous	Gbar_A01G013410
Gbar_A01	56506541	T	A	synonymous	Gbar_A01G013410
Gbar_A01	56507222	C	G	synonymous	Gbar_A01G013410
Gbar_A01	56507395	A	G	nonsynonymous	Gbar_A01G013410
Gbar_A01	56976960	T	G	nonsynonymous	Gbar_A01G013430
Gbar_A01	56985819	T	A	synonymous	Gbar_A01G013430
Gbar_A01	56986411	G	A	nonsynonymous	Gbar_A01G013430
Gbar_A01	56991510	T	C	nonsynonymous	Gbar_A01G013430
Gbar_A01	56991527	T	C	nonsynonymous	Gbar_A01G013430
Gbar_A01	56992960	A	T	synonymous	Gbar_A01G013430
Gbar_A01	56997148	C	T	synonymous	Gbar_A01G013430
Gbar_A01	57280176	G	A	stopgain	Gbar_A01G013440
Gbar_A01	57280276	C	T	synonymous	Gbar_A01G013440
Gbar_A01	57285178	A	G	nonsynonymous	Gbar_A01G013450
Gbar_A01	57285375	T	C	synonymous	Gbar_A01G013450
Gbar_A01	57286649	G	T	synonymous	Gbar_A01G013460
Gbar_A01	57286668	G	A	nonsynonymous	Gbar_A01G013460
Gbar_A01	57286807	C	T	nonsynonymous	Gbar_A01G013460
Gbar_A01	57513501	G	A	synonymous	Gbar_A01G013470
Gbar_A01	57513592	A	G	nonsynonymous	Gbar_A01G013470
Gbar_A01	57516229	G	C	nonsynonymous	Gbar_A01G013470
Gbar_A01	58253109	T	A	nonsynonymous	Gbar_A01G013480
Gbar_A01	58253120	T	G	synonymous	Gbar_A01G013480
Gbar_A01	58566962	G	A	synonymous	Gbar_A01G013490
Gbar_A01	59914409	A	G	synonymous	Gbar_A01G013500
Gbar_A01	59914511	C	T	synonymous	Gbar_A01G013500
Gbar_A01	60158602	G	A	nonsynonymous	Gbar_A01G013510
Gbar_A01	60158626	G	A	nonsynonymous	Gbar_A01G013510
Gbar_A01	60200151	G	C	synonymous	Gbar_A01G013520
Gbar_A01	60203024	T	G	synonymous	Gbar_A01G013520
Gbar_A01	60221502	G	A	synonymous	Gbar_A01G013530
Gbar_A01	60222713	G	T	nonsynonymous	Gbar_A01G013530
Gbar_A01	60263186	G	A	synonymous	Gbar_A01G013550
Gbar_A01	60265855	C	T	synonymous	Gbar_A01G013550
Gbar_A01	60266891	T	A	nonsynonymous	Gbar_A01G013550
Gbar_A01	60269110	G	A	nonsynonymous	Gbar_A01G013550
Gbar_A01	60272949	C	T	nonsynonymous	Gbar_A01G013550
Gbar_A01	60272981	T	C	synonymous	Gbar_A01G013550
Gbar_A01	60274066	T	C	synonymous	Gbar_A01G013550
Gbar_A01	60424797	C	A	nonsynonymous	Gbar_A01G013560
Gbar_A01	60489801	G	A	nonsynonymous	Gbar_A01G013570
Gbar_A01	61063228	T	A	synonymous	Gbar_A01G013590
Gbar_A01	61066237	G	A	nonsynonymous	Gbar_A01G013590
Gbar_A01	61068431	A	G	synonymous	Gbar_A01G013590
Gbar_A01	61082783	A	C	nonsynonymous	Gbar_A01G013600
Gbar_A01	61085001	G	A	synonymous	Gbar_A01G013600
Gbar_A01	61089804	G	A	nonsynonymous	Gbar_A01G013610
Gbar_A01	61089885	A	T	nonsynonymous	Gbar_A01G013610
Gbar_A01	61090138	T	A	nonsynonymous	Gbar_A01G013610
Gbar_A01	61090286	T	G	nonsynonymous	Gbar_A01G013610
Gbar_A01	61090287	T	C	nonsynonymous	Gbar_A01G013610
Gbar_A01	61091371	C	G	nonsynonymous	Gbar_A01G013610
Gbar_A01	61104690	C	A	nonsynonymous	Gbar_A01G013620
Gbar_A01	61106052	C	T	nonsynonymous	Gbar_A01G013620
Gbar_A01	61385946	A	C	nonsynonymous	Gbar_A01G013640
Gbar_A01	61408114	C	T	synonymous	Gbar_A01G013650
Gbar_A01	61448500	T	C	nonsynonymous	Gbar_A01G013660
Gbar_A01	61454785	C	G	nonsynonymous	Gbar_A01G013660
Gbar_A01	61454789	A	C	nonsynonymous	Gbar_A01G013660
Gbar_A01	61457556	A	G	nonsynonymous	Gbar_A01G013660
Gbar_A01	62011152	G	T	nonsynonymous	Gbar_A01G013670
Gbar_A01	62043179	A	T	nonsynonymous	Gbar_A01G013680
Gbar_A01	62045928	A	G	nonsynonymous	Gbar_A01G013700
Gbar_A01	62048623	A	C	nonsynonymous	Gbar_A01G013700
Gbar_A01	62048673	A	G	nonsynonymous	Gbar_A01G013700
Gbar_A01	62121689	G	A	synonymous	Gbar_A01G013730
Gbar_A01	62122084	G	C	nonsynonymous	Gbar_A01G013730
Gbar_A01	62122310	G	C	nonsynonymous	Gbar_A01G013730
Gbar_A01	62122680	A	G	nonsynonymous	Gbar_A01G013730
Gbar_A01	62123369	T	C	nonsynonymous	Gbar_A01G013730
Gbar_A01	62125193	A	G	synonymous	Gbar_A01G013730
Gbar_A01	62126389	C	T	nonsynonymous	Gbar_A01G013730
Gbar_A01	62126482	A	C	synonymous	Gbar_A01G013730
Gbar_A01	62191526	C	T	synonymous	Gbar_A01G013740
Gbar_A01	62193584	A	G	synonymous	Gbar_A01G013740
Gbar_A01	62194493	T	C	synonymous	Gbar_A01G013740
Gbar_A01	62194728	T	A	synonymous	Gbar_A01G013740
Gbar_A01	62196362	A	T	nonsynonymous	Gbar_A01G013740
Gbar_A01	62983713	A	G	nonsynonymous	Gbar_A01G013750
Gbar_A01	62983823	C	G	synonymous	Gbar_A01G013750
Gbar_A01	62984144	C	T	synonymous	Gbar_A01G013750
Gbar_A01	62984717	T	C	synonymous	Gbar_A01G013750
Gbar_A01	62984853	C	T	nonsynonymous	Gbar_A01G013750
Gbar_A01	62985039	T	C	nonsynonymous	Gbar_A01G013750
Gbar_A01	63804686	T	A	synonymous	Gbar_A01G013770
Gbar_A01	63804740	C	T	nonsynonymous	Gbar_A01G013770
Gbar_A01	65346749	C	T	synonymous	Gbar_A01G013790
Gbar_A01	65346867	G	A	nonsynonymous	Gbar_A01G013790
Gbar_A01	65347077	G	A	nonsynonymous	Gbar_A01G013790
Gbar_A01	65355356	C	T	nonsynonymous	Gbar_A01G013790
Gbar_A01	65355387	G	C	nonsynonymous	Gbar_A01G013790
Gbar_A01	65355412	G	T	nonsynonymous	Gbar_A01G013790
Gbar_A01	65355478	G	A	nonsynonymous	Gbar_A01G013790
Gbar_A01	65355503	C	T	nonsynonymous	Gbar_A01G013790
Gbar_A01	65355581	G	A	nonsynonymous	Gbar_A01G013790
Gbar_A01	67252738	C	G	nonsynonymous	Gbar_A01G013830
Gbar_A01	67254494	T	A	synonymous	Gbar_A01G013830
Gbar_A01	67254630	A	T	nonsynonymous	Gbar_A01G013830
Gbar_A01	67255074	C	T	nonsynonymous	Gbar_A01G013830
Gbar_A01	67364731	T	C	nonsynonymous	Gbar_A01G013840
Gbar_A01	67364993	C	A	nonsynonymous	Gbar_A01G013840
Gbar_A01	67365117	C	T	nonsynonymous	Gbar_A01G013840
Gbar_A01	67365119	G	A	synonymous	Gbar_A01G013840
Gbar_A01	67365149	A	G	synonymous	Gbar_A01G013840
Gbar_A01	67365170	C	T	synonymous	Gbar_A01G013840
Gbar_A01	67365428	T	C	nonsynonymous	Gbar_A01G013840
Gbar_A01	67365492	A	G	nonsynonymous	Gbar_A01G013840
Gbar_A01	67365603	A	G	nonsynonymous	Gbar_A01G013840
Gbar_A01	67365639	G	A	nonsynonymous	Gbar_A01G013840
Gbar_A01	67365825	T	C	nonsynonymous	Gbar_A01G013840
Gbar_A01	67365888	C	T	nonsynonymous	Gbar_A01G013840
Gbar_A01	67412098	A	C	nonsynonymous	Gbar_A01G013850
Gbar_A01	67412561	A	G	nonsynonymous	Gbar_A01G013850
Gbar_A01	67702335	A	G	nonsynonymous	Gbar_A01G013860
Gbar_A01	67703435	G	C	nonsynonymous	Gbar_A01G013860
Gbar_A01	68171550	A	G	nonsynonymous	Gbar_A01G013870
Gbar_A01	68171718	G	A	nonsynonymous	Gbar_A01G013870
Gbar_A01	68171876	C	T	synonymous	Gbar_A01G013870
Gbar_A01	68172875	A	C	nonsynonymous	Gbar_A01G013870
Gbar_A01	68172908	A	C	nonsynonymous	Gbar_A01G013870
Gbar_A01	68493829	A	G	synonymous	Gbar_A01G013880
Gbar_A01	68493853	A	G	synonymous	Gbar_A01G013880
Gbar_A01	68953008	C	G	synonymous	Gbar_A01G013890
Gbar_A01	68953042	C	T	nonsynonymous	Gbar_A01G013890
Gbar_A01	68953152	T	G	synonymous	Gbar_A01G013890
Gbar_A01	69923932	A	G	nonsynonymous	Gbar_A01G013900
Gbar_A01	69923948	A	G	nonsynonymous	Gbar_A01G013900
Gbar_A01	69925414	C	T	nonsynonymous	Gbar_A01G013900
Gbar_A01	69925901	C	T	nonsynonymous	Gbar_A01G013900
Gbar_A01	69946258	G	T	synonymous	Gbar_A01G013900
Gbar_A01	69954542	T	C	synonymous	Gbar_A01G013900
Gbar_A01	70178080	A	C	nonsynonymous	Gbar_A01G013910
Gbar_A01	70178941	G	T	synonymous	Gbar_A01G013910
Gbar_A01	70180008	A	G	nonsynonymous	Gbar_A01G013910
Gbar_A01	70180786	C	G	nonsynonymous	Gbar_A01G013910
Gbar_A01	70183188	G	T	nonsynonymous	Gbar_A01G013910
Gbar_A01	70184578	T	A	synonymous	Gbar_A01G013910
Gbar_A01	70184599	C	T	synonymous	Gbar_A01G013910
Gbar_A01	70201188	A	G	nonsynonymous	Gbar_A01G013910
Gbar_A01	70202552	T	C	synonymous	Gbar_A01G013910
Gbar_A01	70202581	A	G	nonsynonymous	Gbar_A01G013910
Gbar_A01	70204053	G	C	nonsynonymous	Gbar_A01G013910
Gbar_A01	70222388	C	A	synonymous	Gbar_A01G013920
Gbar_A01	70473505	C	T	synonymous	Gbar_A01G013960
Gbar_A01	70474235	A	G	nonsynonymous	Gbar_A01G013960
Gbar_A01	70475176	G	T	synonymous	Gbar_A01G013950
Gbar_A01	70475548	G	A	synonymous	Gbar_A01G013950
Gbar_A01	71207969	A	G	nonsynonymous	Gbar_A01G013970
Gbar_A01	71320327	G	C	nonsynonymous	Gbar_A01G013980
Gbar_A01	71320449	G	C	synonymous	Gbar_A01G013980
Gbar_A01	71320450	A	G	nonsynonymous	Gbar_A01G013980
Gbar_A01	71320961	C	A	nonsynonymous	Gbar_A01G013980
Gbar_A01	71321871	C	T	synonymous	Gbar_A01G013980
Gbar_A01	71438834	A	G	synonymous	Gbar_A01G013990
Gbar_A01	71525731	T	C	nonsynonymous	Gbar_A01G014000
Gbar_A01	71729810	A	G	synonymous	Gbar_A01G014010
Gbar_A01	71732206	A	G	synonymous	Gbar_A01G014020
Gbar_A01	71734400	G	A	nonsynonymous	Gbar_A01G014020
Gbar_A01	71789568	G	A	stopgain	Gbar_A01G014030
Gbar_A01	71818026	T	A	nonsynonymous	Gbar_A01G014040
Gbar_A01	71818210	A	T	synonymous	Gbar_A01G014040
Gbar_A01	71819017	A	G	synonymous	Gbar_A01G014040
Gbar_A01	71822679	C	T	nonsynonymous	Gbar_A01G014050
Gbar_A01	71928359	T	C	synonymous	Gbar_A01G014060
Gbar_A01	72040927	T	C	synonymous	Gbar_A01G014080
Gbar_A01	72079761	C	T	nonsynonymous	Gbar_A01G014100
Gbar_A01	72079799	A	G	nonsynonymous	Gbar_A01G014100
Gbar_A01	72080248	G	A	synonymous	Gbar_A01G014100
Gbar_A01	72080491	C	T	synonymous	Gbar_A01G014100
Gbar_A01	72318404	C	G	synonymous	Gbar_A01G014110
Gbar_A01	72319191	A	T	nonsynonymous	Gbar_A01G014110
Gbar_A01	72319259	C	G	nonsynonymous	Gbar_A01G014110
Gbar_A01	72319661	A	T	nonsynonymous	Gbar_A01G014110
Gbar_A01	72905933	T	C	nonsynonymous	Gbar_A01G014130
Gbar_A01	72906495	A	G	nonsynonymous	Gbar_A01G014130
Gbar_A01	72906509	A	C	synonymous	Gbar_A01G014130
Gbar_A01	72906549	C	A	nonsynonymous	Gbar_A01G014130
Gbar_A01	72906556	C	T	nonsynonymous	Gbar_A01G014130
Gbar_A01	72906585	C	T	nonsynonymous	Gbar_A01G014130
Gbar_A01	72906608	C	G	synonymous	Gbar_A01G014130
Gbar_A01	72906925	G	T	nonsynonymous	Gbar_A01G014130
Gbar_A01	72907002	C	A	nonsynonymous	Gbar_A01G014130
Gbar_A01	72907004	C	T	nonsynonymous	Gbar_A01G014130
Gbar_A01	72907190	C	T	nonsynonymous	Gbar_A01G014130
Gbar_A01	72907208	C	T	nonsynonymous	Gbar_A01G014130
Gbar_A01	72968837	C	T	synonymous	Gbar_A01G014140
Gbar_A01	72971148	G	A	nonsynonymous	Gbar_A01G014140
Gbar_A01	72973234	T	A	nonsynonymous	Gbar_A01G014140
Gbar_A01	72973337	C	T	nonsynonymous	Gbar_A01G014140
Gbar_A01	72977777	C	T	synonymous	Gbar_A01G014140
Gbar_A01	73001887	G	T	nonsynonymous	Gbar_A01G014150
Gbar_A01	73003637	G	A	nonsynonymous	Gbar_A01G014150
Gbar_A01	73003944	C	T	synonymous	Gbar_A01G014150
Gbar_A01	73004048	T	C	nonsynonymous	Gbar_A01G014150
Gbar_A01	73216747	C	T	synonymous	Gbar_A01G014160
Gbar_A01	73217261	C	T	nonsynonymous	Gbar_A01G014160
Gbar_A01	73218107	A	G	synonymous	Gbar_A01G014160
Gbar_A01	73561629	T	C	synonymous	Gbar_A01G014170
Gbar_A01	73562026	T	C	nonsynonymous	Gbar_A01G014170
Gbar_A01	73563143	C	T	nonsynonymous	Gbar_A01G014170
Gbar_A01	73576744	G	C	synonymous	Gbar_A01G014180
Gbar_A01	73577070	G	T	nonsynonymous	Gbar_A01G014180
Gbar_A01	73577362	T	C	nonsynonymous	Gbar_A01G014180
Gbar_A01	73750650	G	T	nonsynonymous	Gbar_A01G014210
Gbar_A01	73750654	A	G	nonsynonymous	Gbar_A01G014210
Gbar_A01	73750657	G	A	nonsynonymous	Gbar_A01G014210
Gbar_A01	73750749	G	A	nonsynonymous	Gbar_A01G014210
Gbar_A01	73750806	T	C	nonsynonymous	Gbar_A01G014210
Gbar_A01	73750818	G	A	nonsynonymous	Gbar_A01G014210
Gbar_A01	73750827	C	T	synonymous	Gbar_A01G014210
Gbar_A01	73751020	G	A	nonsynonymous	Gbar_A01G014210
Gbar_A01	73755393	A	C	synonymous	Gbar_A01G014210
Gbar_A01	73756478	A	T	nonsynonymous	Gbar_A01G014210
Gbar_A01	73756933	T	C	stoploss	Gbar_A01G014210
Gbar_A01	73920917	A	G	synonymous	Gbar_A01G014220
Gbar_A01	73921131	G	A	synonymous	Gbar_A01G014220
Gbar_A01	73921310	G	C	nonsynonymous	Gbar_A01G014220
Gbar_A01	73921322	A	G	nonsynonymous	Gbar_A01G014220
Gbar_A01	73921350	T	A	synonymous	Gbar_A01G014220
Gbar_A01	73988824	T	C	synonymous	Gbar_A01G014230
Gbar_A01	73989789	T	C	synonymous	Gbar_A01G014230
Gbar_A01	73990146	C	A	nonsynonymous	Gbar_A01G014230
Gbar_A01	74890733	A	C	nonsynonymous	Gbar_A01G014250
Gbar_A01	74891024	A	C	synonymous	Gbar_A01G014250
Gbar_A01	74891122	T	C	synonymous	Gbar_A01G014250
Gbar_A01	75477999	A	C	nonsynonymous	Gbar_A01G014260
Gbar_A01	75478013	C	T	stopgain	Gbar_A01G014260
Gbar_A01	75483219	A	G	synonymous	Gbar_A01G014260
Gbar_A01	75483288	A	C	nonsynonymous	Gbar_A01G014260
Gbar_A01	75483292	A	T	nonsynonymous	Gbar_A01G014260
Gbar_A01	75483345	G	T	nonsynonymous	Gbar_A01G014260
Gbar_A01	76076663	C	T	synonymous	Gbar_A01G014270
Gbar_A01	76079590	G	A	nonsynonymous	Gbar_A01G014270
Gbar_A01	76079853	C	T	nonsynonymous	Gbar_A01G014270
Gbar_A01	76080034	C	A	nonsynonymous	Gbar_A01G014270
Gbar_A01	76080643	C	T	nonsynonymous	Gbar_A01G014270
Gbar_A01	76085999	C	T	synonymous	Gbar_A01G014280
Gbar_A01	76087231	G	A	synonymous	Gbar_A01G014280
Gbar_A01	76087481	C	A	nonsynonymous	Gbar_A01G014280
Gbar_A01	76087817	T	G	nonsynonymous	Gbar_A01G014280
Gbar_A01	76498137	A	T	nonsynonymous	Gbar_A01G014290
Gbar_A01	77050059	T	C	nonsynonymous	Gbar_A01G014300
Gbar_A01	77051132	C	T	nonsynonymous	Gbar_A01G014300
Gbar_A01	77051324	T	C	nonsynonymous	Gbar_A01G014300
Gbar_A01	77051358	A	C	nonsynonymous	Gbar_A01G014300
Gbar_A01	77051755	T	G	synonymous	Gbar_A01G014300
Gbar_A01	77051882	G	A	nonsynonymous	Gbar_A01G014300
Gbar_A01	77052224	A	G	synonymous	Gbar_A01G014300
Gbar_A01	77052565	G	A	nonsynonymous	Gbar_A01G014300
Gbar_A01	77052648	C	T	synonymous	Gbar_A01G014300
Gbar_A01	77391504	C	T	nonsynonymous	Gbar_A01G014310
Gbar_A01	77393373	G	A	synonymous	Gbar_A01G014310
Gbar_A01	77394057	C	T	nonsynonymous	Gbar_A01G014310
Gbar_A01	77394123	G	T	stopgain	Gbar_A01G014310
Gbar_A01	77395951	G	A	nonsynonymous	Gbar_A01G014310
Gbar_A01	77396620	A	G	synonymous	Gbar_A01G014310
Gbar_A01	77397011	C	T	nonsynonymous	Gbar_A01G014310
Gbar_A01	77397310	C	G	synonymous	Gbar_A01G014310
Gbar_A01	78191385	C	T	synonymous	Gbar_A01G014330
Gbar_A01	78192231	C	G	synonymous	Gbar_A01G014330
Gbar_A01	78193817	C	A	synonymous	Gbar_A01G014330
Gbar_A01	78193926	A	T	nonsynonymous	Gbar_A01G014330
Gbar_A01	78194088	A	C	nonsynonymous	Gbar_A01G014330
Gbar_A01	78809310	A	G	synonymous	Gbar_A01G014340
Gbar_A01	78809315	A	C	nonsynonymous	Gbar_A01G014340
Gbar_A01	78809393	G	A	stopgain	Gbar_A01G014340
Gbar_A01	78809469	T	C	synonymous	Gbar_A01G014340
Gbar_A01	78809655	G	A	synonymous	Gbar_A01G014340
Gbar_A01	79078988	A	T	nonsynonymous	Gbar_A01G014350
Gbar_A01	79079118	A	G	nonsynonymous	Gbar_A01G014350
Gbar_A01	79081579	A	G	nonsynonymous	Gbar_A01G014350
Gbar_A01	79082200	A	G	synonymous	Gbar_A01G014350
Gbar_A01	79268756	G	A	nonsynonymous	Gbar_A01G014360
Gbar_A01	79275510	A	G	nonsynonymous	Gbar_A01G014360
Gbar_A01	79276608	A	C	nonsynonymous	Gbar_A01G014370
Gbar_A01	79276683	T	C	nonsynonymous	Gbar_A01G014370
Gbar_A01	79309935	T	G	synonymous	Gbar_A01G014380
Gbar_A01	79310082	T	C	synonymous	Gbar_A01G014380
Gbar_A01	79310182	C	T	nonsynonymous	Gbar_A01G014380
Gbar_A01	79311058	G	T	nonsynonymous	Gbar_A01G014380
Gbar_A01	79311129	G	C	synonymous	Gbar_A01G014380
Gbar_A01	89959131	G	C	synonymous	Gbar_A01G014930
Gbar_A01	89960153	T	C	nonsynonymous	Gbar_A01G014930
Gbar_A01	90079897	G	T	synonymous	Gbar_A01G014950
Gbar_A01	90080008	T	C	synonymous	Gbar_A01G014950
Gbar_A01	90080529	A	C	nonsynonymous	Gbar_A01G014950
Gbar_A01	90157872	G	T	nonsynonymous	Gbar_A01G014960
Gbar_A01	90179100	T	G	synonymous	Gbar_A01G014970
Gbar_A01	90186382	T	A	synonymous	Gbar_A01G014980
Gbar_A01	90189192	A	G	synonymous	Gbar_A01G014980
Gbar_A01	90239517	T	C	nonsynonymous	Gbar_A01G014990
Gbar_A01	90246506	G	A	nonsynonymous	Gbar_A01G014990
Gbar_A01	90310284	G	A	nonsynonymous	Gbar_A01G015000
Gbar_A01	90320529	A	C	synonymous	Gbar_A01G015020
Gbar_A01	90321805	T	C	nonsynonymous	Gbar_A01G015020
Gbar_A01	90324076	G	A	synonymous	Gbar_A01G015030
Gbar_A01	90324625	G	T	nonsynonymous	Gbar_A01G015030
Gbar_A01	90324768	T	A	nonsynonymous	Gbar_A01G015030
Gbar_A01	90325003	G	A	synonymous	Gbar_A01G015030
Gbar_A01	90327070	G	A	nonsynonymous	Gbar_A01G015030
Gbar_A01	90327109	T	C	nonsynonymous	Gbar_A01G015030
Gbar_A01	90327445	A	C	nonsynonymous	Gbar_A01G015030
Gbar_A01	90329402	G	A	nonsynonymous	Gbar_A01G015030
Gbar_A01	90429645	G	C	nonsynonymous	Gbar_A01G015040
Gbar_A01	90534906	C	T	synonymous	Gbar_A01G015050
Gbar_A01	90535793	A	G	nonsynonymous	Gbar_A01G015050
Gbar_A01	90544231	G	T	nonsynonymous	Gbar_A01G015060
Gbar_A01	90544255	T	G	synonymous	Gbar_A01G015060
Gbar_A01	90544257	C	G	nonsynonymous	Gbar_A01G015060
Gbar_A01	90544303	T	G	synonymous	Gbar_A01G015060
Gbar_A01	90544336	G	C	nonsynonymous	Gbar_A01G015060
Gbar_A01	90899510	C	A	nonsynonymous	Gbar_A01G015080
Gbar_A01	90900970	A	G	synonymous	Gbar_A01G015080
Gbar_A01	90902270	T	A	nonsynonymous	Gbar_A01G015080
Gbar_A01	90902303	T	G	nonsynonymous	Gbar_A01G015080
Gbar_A01	91135794	G	A	nonsynonymous	Gbar_A01G015090
Gbar_A01	91147180	C	A	synonymous	Gbar_A01G015100
Gbar_A01	91148024	C	T	nonsynonymous	Gbar_A01G015100
Gbar_A01	91332629	T	A	nonsynonymous	Gbar_A01G015110
Gbar_A01	91332739	G	A	synonymous	Gbar_A01G015110
Gbar_A01	91332933	C	T	nonsynonymous	Gbar_A01G015110
Gbar_A01	91333003	C	T	synonymous	Gbar_A01G015110
Gbar_A01	91333065	G	A	nonsynonymous	Gbar_A01G015110
Gbar_A01	91333144	G	A	synonymous	Gbar_A01G015110
Gbar_A01	91333250	T	C	stoploss	Gbar_A01G015110
Gbar_A01	91534443	A	C	synonymous	Gbar_A01G015120
Gbar_A01	91536011	G	T	synonymous	Gbar_A01G015120
Gbar_A01	91703337	G	T	synonymous	Gbar_A01G015130
Gbar_A01	91703415	A	G	synonymous	Gbar_A01G015130
Gbar_A01	91704061	G	T	nonsynonymous	Gbar_A01G015130
Gbar_A01	91704125	T	A	nonsynonymous	Gbar_A01G015130
Gbar_A01	91704195	C	T	nonsynonymous	Gbar_A01G015130
Gbar_A01	91704567	A	G	nonsynonymous	Gbar_A01G015130
Gbar_A01	91704645	G	T	nonsynonymous	Gbar_A01G015130
Gbar_A01	91704858	G	A	nonsynonymous	Gbar_A01G015130
Gbar_A01	91707913	T	A	synonymous	Gbar_A01G015130
Gbar_A01	91708854	G	A	nonsynonymous	Gbar_A01G015130
Gbar_A01	91884330	A	C	nonsynonymous	Gbar_A01G015160
Gbar_A01	91933629	A	G	nonsynonymous	Gbar_A01G015170
Gbar_A01	91938461	G	A	synonymous	Gbar_A01G015170
Gbar_A01	91939036	A	G	nonsynonymous	Gbar_A01G015170
Gbar_A01	91939947	G	A	synonymous	Gbar_A01G015170
Gbar_A01	91942606	G	C	nonsynonymous	Gbar_A01G015180
Gbar_A01	91942699	G	A	synonymous	Gbar_A01G015180
Gbar_A01	91942741	A	C	nonsynonymous	Gbar_A01G015180
Gbar_A01	91943015	C	G	nonsynonymous	Gbar_A01G015180
Gbar_A01	91943599	G	A	synonymous	Gbar_A01G015180
Gbar_A01	91943986	T	C	nonsynonymous	Gbar_A01G015190
Gbar_A01	92022955	C	T	nonsynonymous	Gbar_A01G015200
Gbar_A01	92068845	G	T	synonymous	Gbar_A01G015220
Gbar_A01	92068893	G	A	synonymous	Gbar_A01G015220
Gbar_A01	92084694	T	C	nonsynonymous	Gbar_A01G015230
Gbar_A01	92084928	A	T	nonsynonymous	Gbar_A01G015230
Gbar_A01	92085118	A	G	nonsynonymous	Gbar_A01G015230
Gbar_A01	92085528	C	T	synonymous	Gbar_A01G015230
Gbar_A01	92124290	G	T	nonsynonymous	Gbar_A01G015250
Gbar_A01	92124822	T	A	nonsynonymous	Gbar_A01G015250
Gbar_A01	92312428	G	A	nonsynonymous	Gbar_A01G015260
Gbar_A01	92320096	A	C	synonymous	Gbar_A01G015260
Gbar_A01	92320780	A	C	nonsynonymous	Gbar_A01G015260
Gbar_A01	92322165	T	C	synonymous	Gbar_A01G015260
Gbar_A01	92322171	C	T	synonymous	Gbar_A01G015260
Gbar_A01	92322505	C	T	nonsynonymous	Gbar_A01G015260
Gbar_A01	92322554	G	A	synonymous	Gbar_A01G015260
Gbar_A01	92333095	T	C	nonsynonymous	Gbar_A01G015270
Gbar_A01	92333116	C	T	synonymous	Gbar_A01G015270
Gbar_A01	92333348	A	G	synonymous	Gbar_A01G015270
Gbar_A01	92499044	T	C	nonsynonymous	Gbar_A01G015290
Gbar_A01	92499719	T	C	nonsynonymous	Gbar_A01G015290
Gbar_A01	92502587	C	G	nonsynonymous	Gbar_A01G015290
Gbar_A01	92533749	G	A	nonsynonymous	Gbar_A01G015300
Gbar_A01	92578058	G	A	nonsynonymous	Gbar_A01G015310
Gbar_A01	92578078	T	C	synonymous	Gbar_A01G015310
Gbar_A01	92578472	A	G	synonymous	Gbar_A01G015310
Gbar_A01	92578594	T	C	nonsynonymous	Gbar_A01G015310
Gbar_A01	92759932	T	C	nonsynonymous	Gbar_A01G015320
Gbar_A01	92760835	A	G	nonsynonymous	Gbar_A01G015320
Gbar_A01	92760849	A	G	nonsynonymous	Gbar_A01G015320
Gbar_A01	92761061	A	T	synonymous	Gbar_A01G015320
Gbar_A01	92761902	A	G	nonsynonymous	Gbar_A01G015320
Gbar_A01	92762347	A	C	nonsynonymous	Gbar_A01G015320
Gbar_A01	92762628	A	G	nonsynonymous	Gbar_A01G015320
Gbar_A01	92764808	T	C	nonsynonymous	Gbar_A01G015320
Gbar_A01	92766406	A	G	synonymous	Gbar_A01G015320
Gbar_A01	92766868	A	G	synonymous	Gbar_A01G015320
Gbar_A01	92766971	A	G	nonsynonymous	Gbar_A01G015320
Gbar_A01	92767055	A	G	nonsynonymous	Gbar_A01G015320
Gbar_A01	92767249	A	G	synonymous	Gbar_A01G015320
Gbar_A01	92768144	C	T	nonsynonymous	Gbar_A01G015320
Gbar_A01	92768181	G	A	nonsynonymous	Gbar_A01G015320
Gbar_A01	92768927	G	A	nonsynonymous	Gbar_A01G015320
Gbar_A01	92792780	A	G	synonymous	Gbar_A01G015330
Gbar_A01	92793732	A	C	nonsynonymous	Gbar_A01G015330
Gbar_A01	92793882	A	G	nonsynonymous	Gbar_A01G015330
Gbar_A01	92795102	T	G	nonsynonymous	Gbar_A01G015330
Gbar_A01	92796515	G	A	nonsynonymous	Gbar_A01G015340
Gbar_A01	92797293	A	C	nonsynonymous	Gbar_A01G015340
Gbar_A01	92797620	C	T	synonymous	Gbar_A01G015340
Gbar_A01	92933113	G	A	nonsynonymous	Gbar_A01G015360
Gbar_A01	92933132	C	T	nonsynonymous	Gbar_A01G015360
Gbar_A01	92933760	C	T	stopgain	Gbar_A01G015360
Gbar_A01	92933785	A	G	nonsynonymous	Gbar_A01G015360
Gbar_A01	92933873	G	T	nonsynonymous	Gbar_A01G015360
Gbar_A01	92933933	G	A	synonymous	Gbar_A01G015360
Gbar_A01	93034680	G	A	nonsynonymous	Gbar_A01G015370
Gbar_A01	93034915	A	G	nonsynonymous	Gbar_A01G015370
Gbar_A01	93096934	C	T	synonymous	Gbar_A01G015380
Gbar_A01	93098578	T	C	synonymous	Gbar_A01G015380
Gbar_A01	93120265	G	A	nonsynonymous	Gbar_A01G015390
Gbar_A01	93241608	C	T	synonymous	Gbar_A01G015420
Gbar_A01	93242544	T	A	synonymous	Gbar_A01G015420
Gbar_A01	93332754	C	T	nonsynonymous	Gbar_A01G015430
Gbar_A01	93335797	C	T	nonsynonymous	Gbar_A01G015440
Gbar_A01	93336261	C	T	nonsynonymous	Gbar_A01G015440
Gbar_A01	93336620	C	A	nonsynonymous	Gbar_A01G015440
Gbar_A01	93701199	G	A	synonymous	Gbar_A01G015450
Gbar_A01	93708036	G	A	nonsynonymous	Gbar_A01G015450
Gbar_A01	93708402	C	T	nonsynonymous	Gbar_A01G015450
Gbar_A01	93708475	C	T	synonymous	Gbar_A01G015450
Gbar_A01	93708938	G	A	nonsynonymous	Gbar_A01G015450
Gbar_A01	93709409	G	T	nonsynonymous	Gbar_A01G015450
Gbar_A01	93709411	C	G	synonymous	Gbar_A01G015450
Gbar_A01	93709897	C	T	synonymous	Gbar_A01G015450
Gbar_A01	93710090	G	A	synonymous	Gbar_A01G015450
Gbar_A01	93710355	T	A	nonsynonymous	Gbar_A01G015450
Gbar_A01	93937415	G	A	nonsynonymous	Gbar_A01G015480
Gbar_A01	93937524	G	C	nonsynonymous	Gbar_A01G015480
Gbar_A01	93937525	G	A	synonymous	Gbar_A01G015480
Gbar_A01	93938031	G	A	synonymous	Gbar_A01G015480
Gbar_A01	94071015	C	T	synonymous	Gbar_A01G015490
Gbar_A01	94312352	A	T	synonymous	Gbar_A01G015500
Gbar_A01	94312514	A	T	synonymous	Gbar_A01G015500
Gbar_A01	94312840	C	T	nonsynonymous	Gbar_A01G015500
Gbar_A01	94313473	G	A	nonsynonymous	Gbar_A01G015500
Gbar_A01	94313536	C	A	nonsynonymous	Gbar_A01G015500
Gbar_A01	94313807	T	C	synonymous	Gbar_A01G015500
Gbar_A01	94315120	T	C	nonsynonymous	Gbar_A01G015500
Gbar_A01	94316046	G	C	synonymous	Gbar_A01G015510
Gbar_A01	94316128	T	A	nonsynonymous	Gbar_A01G015510
Gbar_A01	94316171	C	T	nonsynonymous	Gbar_A01G015510
Gbar_A01	94316656	G	C	nonsynonymous	Gbar_A01G015510
Gbar_A01	94316793	G	A	synonymous	Gbar_A01G015510
Gbar_A01	94317500	T	C	nonsynonymous	Gbar_A01G015510
Gbar_A01	94318823	T	G	nonsynonymous	Gbar_A01G015510
Gbar_A01	94321037	G	C	nonsynonymous	Gbar_A01G015510
Gbar_A01	94720757	G	A	synonymous	Gbar_A01G015530
Gbar_A01	94720981	G	A	nonsynonymous	Gbar_A01G015530
Gbar_A01	94721106	C	A	nonsynonymous	Gbar_A01G015530
Gbar_A01	94721258	A	G	synonymous	Gbar_A01G015530
Gbar_A01	94721273	G	A	synonymous	Gbar_A01G015530
Gbar_A01	94721299	G	T	nonsynonymous	Gbar_A01G015530
Gbar_A01	94721700	T	C	nonsynonymous	Gbar_A01G015530
Gbar_A01	94723707	C	T	nonsynonymous	Gbar_A01G015530
Gbar_A01	94774814	T	C	nonsynonymous	Gbar_A01G015540
Gbar_A01	94774915	G	C	nonsynonymous	Gbar_A01G015540
Gbar_A01	95004074	A	C	nonsynonymous	Gbar_A01G015550
Gbar_A01	95004505	A	G	synonymous	Gbar_A01G015550
Gbar_A01	95227229	T	C	nonsynonymous	Gbar_A01G015560
Gbar_A01	95227618	C	T	synonymous	Gbar_A01G015560
Gbar_A01	95227736	A	G	nonsynonymous	Gbar_A01G015560
Gbar_A01	95227822	T	G	synonymous	Gbar_A01G015560
Gbar_A01	96242888	C	T	synonymous	Gbar_A01G015580
Gbar_A01	96243028	G	T	nonsynonymous	Gbar_A01G015580
Gbar_A01	96243485	G	A	synonymous	Gbar_A01G015580
Gbar_A01	96243934	C	G	nonsynonymous	Gbar_A01G015580
Gbar_A01	96243987	A	G	nonsynonymous	Gbar_A01G015580
Gbar_A01	96514005	T	A	nonsynonymous	Gbar_A01G015590
Gbar_A01	96514101	T	C	nonsynonymous	Gbar_A01G015590
Gbar_A01	96514681	T	A	nonsynonymous	Gbar_A01G015590
Gbar_A01	96514747	C	T	synonymous	Gbar_A01G015590
Gbar_A01	96514776	A	G	nonsynonymous	Gbar_A01G015590
Gbar_A01	96515470	G	A	nonsynonymous	Gbar_A01G015590
Gbar_A01	96864973	C	T	synonymous	Gbar_A01G015600
Gbar_A01	96865696	T	C	synonymous	Gbar_A01G015600
Gbar_A01	97155321	G	A	nonsynonymous	Gbar_A01G015610
Gbar_A01	97155409	C	T	nonsynonymous	Gbar_A01G015610
Gbar_A01	97156921	A	C	nonsynonymous	Gbar_A01G015610
Gbar_A01	97160271	A	G	nonsynonymous	Gbar_A01G015620
Gbar_A01	97160917	G	A	nonsynonymous	Gbar_A01G015620
Gbar_A01	97161590	C	T	synonymous	Gbar_A01G015620
Gbar_A01	97161868	A	G	nonsynonymous	Gbar_A01G015620
Gbar_A01	97162311	A	T	synonymous	Gbar_A01G015620
Gbar_A01	97162522	A	G	synonymous	Gbar_A01G015620
Gbar_A01	97162523	C	T	nonsynonymous	Gbar_A01G015620
Gbar_A01	97162554	T	C	nonsynonymous	Gbar_A01G015620
Gbar_A01	97163856	G	A	nonsynonymous	Gbar_A01G015620
Gbar_A01	97187548	C	T	synonymous	Gbar_A01G015640
Gbar_A01	97188120	T	C	synonymous	Gbar_A01G015640
Gbar_A01	97217844	A	T	nonsynonymous	Gbar_A01G015660
Gbar_A01	97217949	A	C	nonsynonymous	Gbar_A01G015660
Gbar_A01	97315098	G	A	nonsynonymous	Gbar_A01G015670
Gbar_A01	97316359	A	G	synonymous	Gbar_A01G015670
Gbar_A01	97316713	A	C	nonsynonymous	Gbar_A01G015670
Gbar_A01	97318641	A	C	nonsynonymous	Gbar_A01G015670
Gbar_A01	97318868	G	A	synonymous	Gbar_A01G015670
Gbar_A01	97358071	T	G	nonsynonymous	Gbar_A01G015680
Gbar_A01	97553084	A	G	synonymous	Gbar_A01G015690
Gbar_A01	97553146	T	C	nonsynonymous	Gbar_A01G015690
Gbar_A01	97553222	C	T	synonymous	Gbar_A01G015690
Gbar_A01	97553291	G	C	nonsynonymous	Gbar_A01G015690
Gbar_A01	97553372	A	G	synonymous	Gbar_A01G015690
Gbar_A01	97674299	G	C	nonsynonymous	Gbar_A01G015710
Gbar_A01	97715054	T	C	nonsynonymous	Gbar_A01G015720
Gbar_A01	97715298	C	T	nonsynonymous	Gbar_A01G015720
Gbar_A01	97715416	A	T	nonsynonymous	Gbar_A01G015720
Gbar_A01	97736188	A	G	nonsynonymous	Gbar_A01G015730
Gbar_A01	97968716	T	A	synonymous	Gbar_A01G015750
Gbar_A01	97968932	A	G	synonymous	Gbar_A01G015750
Gbar_A01	98040625	C	T	synonymous	Gbar_A01G015760
Gbar_A01	98041437	G	C	synonymous	Gbar_A01G015760
Gbar_A01	98161023	A	T	synonymous	Gbar_A01G015770
Gbar_A01	98174748	T	A	synonymous	Gbar_A01G015770
Gbar_A01	98175320	G	T	nonsynonymous	Gbar_A01G015770
Gbar_A01	98187850	G	A	synonymous	Gbar_A01G015770
Gbar_A01	98301524	G	C	nonsynonymous	Gbar_A01G015780
Gbar_A01	98301557	A	G	nonsynonymous	Gbar_A01G015780
Gbar_A01	98302254	G	A	nonsynonymous	Gbar_A01G015780
Gbar_A01	98302255	C	A	nonsynonymous	Gbar_A01G015780
Gbar_A01	98302300	A	C	nonsynonymous	Gbar_A01G015780
Gbar_A01	98321114	C	A	nonsynonymous	Gbar_A01G015790
Gbar_A01	98321328	T	A	synonymous	Gbar_A01G015790
Gbar_A01	98321552	C	T	nonsynonymous	Gbar_A01G015790
Gbar_A01	98322185	C	T	nonsynonymous	Gbar_A01G015790
Gbar_A01	98327800	A	G	synonymous	Gbar_A01G015800
Gbar_A01	98329395	G	A	nonsynonymous	Gbar_A01G015800
Gbar_A01	98329447	A	G	synonymous	Gbar_A01G015800
Gbar_A01	98329613	G	A	nonsynonymous	Gbar_A01G015800
Gbar_A01	98334054	C	T	synonymous	Gbar_A01G015810
Gbar_A01	98399919	C	T	nonsynonymous	Gbar_A01G015820
Gbar_A01	98401879	T	C	nonsynonymous	Gbar_A01G015830
Gbar_A01	98402463	A	T	nonsynonymous	Gbar_A01G015830
Gbar_A01	98402859	T	G	synonymous	Gbar_A01G015830
Gbar_A01	98402896	T	C	nonsynonymous	Gbar_A01G015830
Gbar_A01	98403680	C	A	nonsynonymous	Gbar_A01G015830
Gbar_A01	98404004	G	C	nonsynonymous	Gbar_A01G015830
Gbar_A01	98576004	T	G	nonsynonymous	Gbar_A01G015850
Gbar_A01	98576303	G	C	nonsynonymous	Gbar_A01G015850
Gbar_A01	98582488	C	G	synonymous	Gbar_A01G015860
Gbar_A01	98582497	G	A	synonymous	Gbar_A01G015860
Gbar_A01	98582560	T	C	synonymous	Gbar_A01G015860
Gbar_A01	98668656	A	G	synonymous	Gbar_A01G015870
Gbar_A01	98668935	A	G	nonsynonymous	Gbar_A01G015870
Gbar_A01	98669017	C	T	nonsynonymous	Gbar_A01G015870
Gbar_A01	98669028	T	C	nonsynonymous	Gbar_A01G015870
Gbar_A01	98671996	T	C	synonymous	Gbar_A01G015880
Gbar_A01	98773056	G	C	nonsynonymous	Gbar_A01G015890
Gbar_A01	98773058	T	G	nonsynonymous	Gbar_A01G015890
Gbar_A01	98775375	T	A	stopgain	Gbar_A01G015890
Gbar_A01	98775438	G	A	nonsynonymous	Gbar_A01G015890
Gbar_A01	98825620	A	T	nonsynonymous	Gbar_A01G015900
Gbar_A01	98825769	G	A	nonsynonymous	Gbar_A01G015900
Gbar_A01	98851872	G	A	synonymous	Gbar_A01G015910
Gbar_A01	98852150	C	T	nonsynonymous	Gbar_A01G015910
Gbar_A01	98852694	A	G	synonymous	Gbar_A01G015910
Gbar_A01	98852887	A	C	nonsynonymous	Gbar_A01G015910
Gbar_A01	98868549	T	C	synonymous	Gbar_A01G015920
Gbar_A01	98868558	C	A	nonsynonymous	Gbar_A01G015920
Gbar_A01	99151409	T	A	stopgain	Gbar_A01G015960
Gbar_A01	99657523	C	A	nonsynonymous	Gbar_A01G015970
Gbar_A01	99657969	A	G	nonsynonymous	Gbar_A01G015970
Gbar_A01	99658010	C	T	synonymous	Gbar_A01G015970
Gbar_A01	99809584	A	G	stoploss	Gbar_A01G015990
Gbar_A01	99809811	T	C	nonsynonymous	Gbar_A01G015990
Gbar_A01	99822792	A	G	nonsynonymous	Gbar_A01G015990
Gbar_A01	99822858	T	C	nonsynonymous	Gbar_A01G015990
Gbar_A01	99822895	A	T	nonsynonymous	Gbar_A01G015990
Gbar_A01	99822904	A	C	nonsynonymous	Gbar_A01G015990
Gbar_A01	99822971	C	T	nonsynonymous	Gbar_A01G015990
Gbar_A01	99890322	C	G	nonsynonymous	Gbar_A01G016000
Gbar_A01	99890351	A	G	synonymous	Gbar_A01G016000
Gbar_A01	99891386	G	T	synonymous	Gbar_A01G016000
Gbar_A01	100202115	G	A	nonsynonymous	Gbar_A01G016010
Gbar_A01	100202124	T	A	nonsynonymous	Gbar_A01G016010
Gbar_A01	100202422	C	A	nonsynonymous	Gbar_A01G016010
Gbar_A01	100202432	T	C	synonymous	Gbar_A01G016010
Gbar_A01	100202670	T	C	nonsynonymous	Gbar_A01G016010
Gbar_A01	100204837	A	G	synonymous	Gbar_A01G016010
Gbar_A01	100454560	A	G	nonsynonymous	Gbar_A01G016020
Gbar_A01	100523563	C	G	nonsynonymous	Gbar_A01G016030
Gbar_A01	100536088	A	T	nonsynonymous	Gbar_A01G016040
Gbar_A01	100537483	A	G	nonsynonymous	Gbar_A01G016040
Gbar_A01	100565489	G	A	nonsynonymous	Gbar_A01G016050
Gbar_A01	100565977	A	C	nonsynonymous	Gbar_A01G016050
Gbar_A01	100566378	G	A	nonsynonymous	Gbar_A01G016050
Gbar_A01	100566494	G	A	nonsynonymous	Gbar_A01G016050
Gbar_A01	100567477	G	A	nonsynonymous	Gbar_A01G016050
Gbar_A01	100570574	T	C	synonymous	Gbar_A01G016050
Gbar_A01	100570583	A	T	synonymous	Gbar_A01G016050
Gbar_A01	100597155	A	C	nonsynonymous	Gbar_A01G016080
Gbar_A01	100620726	C	T	nonsynonymous	Gbar_A01G016090
Gbar_A01	100747294	C	A	nonsynonymous	Gbar_A01G016110
Gbar_A01	100773991	C	G	synonymous	Gbar_A01G016120
Gbar_A01	100861602	A	C	synonymous	Gbar_A01G016130
Gbar_A01	100862249	T	C	nonsynonymous	Gbar_A01G016130
Gbar_A01	100916761	T	C	nonsynonymous	Gbar_A01G016140
Gbar_A01	100916782	A	C	nonsynonymous	Gbar_A01G016140
Gbar_A01	100916950	T	C	synonymous	Gbar_A01G016140
Gbar_A01	100916967	C	T	nonsynonymous	Gbar_A01G016140
Gbar_A01	100917030	C	T	nonsynonymous	Gbar_A01G016140
Gbar_A01	100917120	G	A	nonsynonymous	Gbar_A01G016140
Gbar_A01	100917388	A	C	nonsynonymous	Gbar_A01G016140
Gbar_A01	100917415	G	A	nonsynonymous	Gbar_A01G016140
Gbar_A01	100917460	T	C	nonsynonymous	Gbar_A01G016140
Gbar_A01	100917468	A	G	nonsynonymous	Gbar_A01G016140
Gbar_A01	100918209	G	A	nonsynonymous	Gbar_A01G016140
Gbar_A01	100918477	A	G	nonsynonymous	Gbar_A01G016140
Gbar_A01	100918568	C	A	nonsynonymous	Gbar_A01G016140
Gbar_A01	100918597	A	G	nonsynonymous	Gbar_A01G016140
Gbar_A01	100918671	A	C	nonsynonymous	Gbar_A01G016140
Gbar_A01	100918672	A	G	nonsynonymous	Gbar_A01G016140
Gbar_A01	100918776	A	G	synonymous	Gbar_A01G016140
Gbar_A01	100918805	C	T	nonsynonymous	Gbar_A01G016140
Gbar_A01	100918893	A	C	synonymous	Gbar_A01G016140
Gbar_A01	100918894	A	C	nonsynonymous	Gbar_A01G016140
Gbar_A01	100920644	C	G	nonsynonymous	Gbar_A01G016150
Gbar_A01	100932315	C	T	nonsynonymous	Gbar_A01G016150
Gbar_A01	100942903	A	G	nonsynonymous	Gbar_A01G016160
Gbar_A01	100944075	G	C	nonsynonymous	Gbar_A01G016160
Gbar_A01	100947027	C	T	nonsynonymous	Gbar_A01G016170
Gbar_A01	100947379	C	T	synonymous	Gbar_A01G016170
Gbar_A01	100947763	G	A	synonymous	Gbar_A01G016170
Gbar_A01	100947832	A	G	stoploss	Gbar_A01G016170
Gbar_A01	101126435	G	A	nonsynonymous	Gbar_A01G016190
Gbar_A01	101126447	T	C	nonsynonymous	Gbar_A01G016190
Gbar_A01	101126454	A	T	synonymous	Gbar_A01G016190
Gbar_A01	101126751	T	C	synonymous	Gbar_A01G016190
Gbar_A01	101464766	C	T	nonsynonymous	Gbar_A01G016220
Gbar_A01	101464768	T	A	nonsynonymous	Gbar_A01G016220
Gbar_A01	101571163	A	C	nonsynonymous	Gbar_A01G016230
Gbar_A01	101571229	T	C	nonsynonymous	Gbar_A01G016230
Gbar_A01	101571255	G	A	nonsynonymous	Gbar_A01G016230
Gbar_A01	101571275	T	C	synonymous	Gbar_A01G016230
Gbar_A01	101571292	G	T	nonsynonymous	Gbar_A01G016230
Gbar_A01	101571505	G	A	nonsynonymous	Gbar_A01G016230
Gbar_A01	101571622	T	G	nonsynonymous	Gbar_A01G016230
Gbar_A01	101571652	C	T	nonsynonymous	Gbar_A01G016230
Gbar_A01	101571680	C	T	synonymous	Gbar_A01G016230
Gbar_A01	101571869	G	A	nonsynonymous	Gbar_A01G016230
Gbar_A01	101571872	A	G	nonsynonymous	Gbar_A01G016230
Gbar_A01	102223537	C	T	nonsynonymous	Gbar_A01G016270
Gbar_A01	102223560	C	T	nonsynonymous	Gbar_A01G016270
Gbar_A01	102223574	C	T	nonsynonymous	Gbar_A01G016270
Gbar_A01	102223591	G	A	nonsynonymous	Gbar_A01G016270
Gbar_A01	102223602	C	T	synonymous	Gbar_A01G016270
Gbar_A01	102223608	G	A	synonymous	Gbar_A01G016270
Gbar_A01	102223613	C	T	nonsynonymous	Gbar_A01G016270
Gbar_A01	102223617	C	T	synonymous	Gbar_A01G016270
Gbar_A01	102223620	T	C	synonymous	Gbar_A01G016270
Gbar_A01	102223621	C	T	nonsynonymous	Gbar_A01G016270
Gbar_A01	102223623	C	T	nonsynonymous	Gbar_A01G016270
Gbar_A01	102223626	G	A	synonymous	Gbar_A01G016270
Gbar_A01	102223632	G	A	synonymous	Gbar_A01G016270
Gbar_A01	102223634	G	A	nonsynonymous	Gbar_A01G016270
Gbar_A01	102223644	G	A	synonymous	Gbar_A01G016270
Gbar_A01	102223654	C	T	nonsynonymous	Gbar_A01G016270
Gbar_A01	102223669	C	T	nonsynonymous	Gbar_A01G016270
Gbar_A01	102223671	G	C	synonymous	Gbar_A01G016270
Gbar_A01	102223673	G	C	nonsynonymous	Gbar_A01G016270
Gbar_A01	102223704	G	A	synonymous	Gbar_A01G016270
Gbar_A01	102223705	G	A	nonsynonymous	Gbar_A01G016270
Gbar_A01	102223711	G	A	nonsynonymous	Gbar_A01G016270
Gbar_A01	102223722	C	T	nonsynonymous	Gbar_A01G016270
Gbar_A01	102223734	C	G	synonymous	Gbar_A01G016270
Gbar_A01	102223758	G	A	synonymous	Gbar_A01G016270
Gbar_A01	102223796	G	A	nonsynonymous	Gbar_A01G016270
Gbar_A01	102223800	C	T	synonymous	Gbar_A01G016270
Gbar_A01	102223808	C	T	nonsynonymous	Gbar_A01G016270
Gbar_A01	102223809	C	T	synonymous	Gbar_A01G016270
Gbar_A01	102223810	G	T	stopgain	Gbar_A01G016270
Gbar_A01	102223821	A	G	synonymous	Gbar_A01G016270
Gbar_A01	102223826	G	A	nonsynonymous	Gbar_A01G016270
Gbar_A01	102223827	C	T	synonymous	Gbar_A01G016270
Gbar_A01	102223829	G	A	nonsynonymous	Gbar_A01G016270
Gbar_A01	102223833	C	T	synonymous	Gbar_A01G016270
Gbar_A01	102223860	G	T	nonsynonymous	Gbar_A01G016270
Gbar_A01	102223862	C	T	nonsynonymous	Gbar_A01G016270
Gbar_A01	102223863	C	T	synonymous	Gbar_A01G016270
Gbar_A01	102223865	C	T	nonsynonymous	Gbar_A01G016270
Gbar_A01	102223875	G	A	synonymous	Gbar_A01G016270
Gbar_A01	102223906	A	G	nonsynonymous	Gbar_A01G016270
Gbar_A01	102223919	C	T	nonsynonymous	Gbar_A01G016270
Gbar_A01	102225098	G	A	synonymous	Gbar_A01G016270
Gbar_A01	102225108	C	T	nonsynonymous	Gbar_A01G016270
Gbar_A01	102225128	G	A	synonymous	Gbar_A01G016270
Gbar_A01	102225155	G	A	synonymous	Gbar_A01G016270
Gbar_A01	102225158	A	T	nonsynonymous	Gbar_A01G016270
Gbar_A01	102225178	G	A	stopgain	Gbar_A01G016270
Gbar_A01	102225184	G	A	stopgain	Gbar_A01G016270
Gbar_A01	103030395	A	T	synonymous	Gbar_A01G016450
Gbar_A01	103031063	A	C	nonsynonymous	Gbar_A01G016450
Gbar_A01	103231799	C	T	nonsynonymous	Gbar_A01G016460
Gbar_A01	103234444	C	T	synonymous	Gbar_A01G016470
Gbar_A01	103234456	G	T	synonymous	Gbar_A01G016470
Gbar_A01	103234467	C	A	nonsynonymous	Gbar_A01G016470
Gbar_A01	103234470	T	A	nonsynonymous	Gbar_A01G016470
Gbar_A01	103234482	C	T	nonsynonymous	Gbar_A01G016470
Gbar_A01	103234540	G	A	synonymous	Gbar_A01G016470
Gbar_A01	103234619	C	T	nonsynonymous	Gbar_A01G016470
Gbar_A01	103792641	A	C	nonsynonymous	Gbar_A01G016610
Gbar_A01	104068749	G	A	synonymous	Gbar_A01G016670
Gbar_A01	104738170	G	T	synonymous	Gbar_A01G016960
Gbar_A01	104784602	C	T	nonsynonymous	Gbar_A01G016970
Gbar_A01	104784673	A	T	nonsynonymous	Gbar_A01G016970
Gbar_A01	104784955	C	T	nonsynonymous	Gbar_A01G016970
Gbar_A01	104785409	C	A	nonsynonymous	Gbar_A01G016970
Gbar_A01	104785643	A	T	nonsynonymous	Gbar_A01G016970
Gbar_A01	104799413	C	A	nonsynonymous	Gbar_A01G016980
Gbar_A01	104799596	A	G	synonymous	Gbar_A01G016980
Gbar_A01	104800329	C	G	synonymous	Gbar_A01G016980
Gbar_A01	104800485	T	G	synonymous	Gbar_A01G016980
Gbar_A01	104878642	C	T	stopgain	Gbar_A01G016990
Gbar_A01	104878689	G	A	synonymous	Gbar_A01G016990
Gbar_A01	104878690	G	A	nonsynonymous	Gbar_A01G016990
Gbar_A01	104878700	G	A	nonsynonymous	Gbar_A01G016990
Gbar_A01	104878731	G	A	synonymous	Gbar_A01G016990
Gbar_A01	104878756	G	A	nonsynonymous	Gbar_A01G016990
Gbar_A01	104878821	T	C	synonymous	Gbar_A01G016990
Gbar_A01	104878914	C	T	synonymous	Gbar_A01G016990
Gbar_A01	104885213	C	T	nonsynonymous	Gbar_A01G017000
Gbar_A01	104885252	A	G	nonsynonymous	Gbar_A01G017000
Gbar_A01	104885259	T	C	synonymous	Gbar_A01G017000
Gbar_A01	104885399	T	C	nonsynonymous	Gbar_A01G017000
Gbar_A01	104885547	A	G	synonymous	Gbar_A01G017000
Gbar_A01	104885599	A	G	nonsynonymous	Gbar_A01G017000
Gbar_A01	104885611	A	G	nonsynonymous	Gbar_A01G017000
Gbar_A01	104885674	A	G	nonsynonymous	Gbar_A01G017000
Gbar_A01	104885682	A	G	synonymous	Gbar_A01G017000
Gbar_A01	104885755	G	A	nonsynonymous	Gbar_A01G017000
Gbar_A01	104885760	A	G	synonymous	Gbar_A01G017000
Gbar_A01	104885785	A	G	nonsynonymous	Gbar_A01G017000
Gbar_A01	104885796	G	A	synonymous	Gbar_A01G017000
Gbar_A01	104973489	G	A	synonymous	Gbar_A01G017010
[truncated: 54,678 more rows]

## Sheet: Table S5
Supplementary Table 5 Low diversity segments and genes contained
Chromosome	Segment_star	Segment_end	Length (bp)	Genes number	Genes in the segment
Gbar_A01	13000001	14000000	1000000	50	Gbar_A01G007970	Gbar_A01G007980	Gbar_A01G007990	Gbar_A01G008000	Gbar_A01G008010	Gbar_A01G008020	Gbar_A01G008030	Gbar_A01G008040	Gbar_A01G008050	Gbar_A01G008060	Gbar_A01G008070	Gbar_A01G008080	Gbar_A01G008090	Gbar_A01G008100	Gbar_A01G008110	Gbar_A01G008120	Gbar_A01G008130	Gbar_A01G008140	Gbar_A01G008150	Gbar_A01G008160	Gbar_A01G008170	Gbar_A01G008180	Gbar_A01G008190	Gbar_A01G008200	Gbar_A01G008210	Gbar_A01G008220	Gbar_A01G008230	Gbar_A01G008240	Gbar_A01G008250	Gbar_A01G008260	Gbar_A01G008270	Gbar_A01G008280	Gbar_A01G008290	Gbar_A01G008300	Gbar_A01G008310	Gbar_A01G008320	Gbar_A01G008330	Gbar_A01G008340	Gbar_A01G008350	Gbar_A01G008360	Gbar_A01G008370	Gbar_A01G008380	Gbar_A01G008390	Gbar_A01G008400	Gbar_A01G008410
Gbar_A01	20000001	21000000	1000000	30	Gbar_A01G009970	Gbar_A01G009980	Gbar_A01G009990	Gbar_A01G010000	Gbar_A01G010010	Gbar_A01G010020	Gbar_A01G010030	Gbar_A01G010040	Gbar_A01G010050	Gbar_A01G010060	Gbar_A01G010070	Gbar_A01G010080	Gbar_A01G010090	Gbar_A01G010100	Gbar_A01G010110	Gbar_A01G010120	Gbar_A01G010130	Gbar_A01G010140	Gbar_A01G010150	Gbar_A01G010160	Gbar_A01G010170	Gbar_A01G010180	Gbar_A01G010190	Gbar_A01G010200	Gbar_A01G010210	Gbar_A01G010220	Gbar_A01G010230	Gbar_A01G010240	Gbar_A01G010250	Gbar_A01G010260
Gbar_A01	30000001	31000000	1000000	9	Gbar_A01G011460	Gbar_A01G011470	Gbar_A01G011480	Gbar_A01G011490	Gbar_A01G011500	Gbar_A01G011510	Gbar_A01G011520	Gbar_A01G011530	Gbar_A01G011540
Gbar_A01	39000001	40000000	1000000	14	Gbar_A01G012190	Gbar_A01G012200	Gbar_A01G012210	Gbar_A01G012220	Gbar_A01G012230	Gbar_A01G012240	Gbar_A01G012250	Gbar_A01G012260	Gbar_A01G012270	Gbar_A01G012280	Gbar_A01G012290	Gbar_A01G012300	Gbar_A01G012310	Gbar_A01G012320
Gbar_A01	66000001	67000000	1000000	3	Gbar_A01G013800	Gbar_A01G013810	Gbar_A01G013820
Gbar_A01	86000001	87000000	1000000	6	Gbar_A01G014770	Gbar_A01G014780	Gbar_A01G014790	Gbar_A01G014800	Gbar_A01G014810	Gbar_A01G014820
Gbar_A02	100000001	101000000	1000000	0	-
Gbar_A03	7000001	8000000	1000000	55	Gbar_A03G004750	Gbar_A03G004760	Gbar_A03G004770	Gbar_A03G004780	Gbar_A03G004790	Gbar_A03G004800	Gbar_A03G004810	Gbar_A03G004820	Gbar_A03G004830	Gbar_A03G004840	Gbar_A03G004850	Gbar_A03G004860	Gbar_A03G004870	Gbar_A03G004880	Gbar_A03G004890	Gbar_A03G004900	Gbar_A03G004910	Gbar_A03G004920	Gbar_A03G004930	Gbar_A03G004940	Gbar_A03G004950	Gbar_A03G004960	Gbar_A03G004970	Gbar_A03G004980	Gbar_A03G004990	Gbar_A03G005000	Gbar_A03G005010	Gbar_A03G005020	Gbar_A03G005030	Gbar_A03G005040	Gbar_A03G005050	Gbar_A03G005060	Gbar_A03G005070	Gbar_A03G005080	Gbar_A03G005090	Gbar_A03G005100	Gbar_A03G005110	Gbar_A03G005120	Gbar_A03G005130	Gbar_A03G005140	Gbar_A03G005150	Gbar_A03G005160	Gbar_A03G005170	Gbar_A03G005180	Gbar_A03G005190
Gbar_A03	11000001	12000000	1000000	42	Gbar_A03G006230	Gbar_A03G006240	Gbar_A03G006250	Gbar_A03G006260	Gbar_A03G006270	Gbar_A03G006280	Gbar_A03G006290	Gbar_A03G006300	Gbar_A03G006310	Gbar_A03G006320	Gbar_A03G006330	Gbar_A03G006340	Gbar_A03G006350	Gbar_A03G006360	Gbar_A03G006370	Gbar_A03G006380	Gbar_A03G006390	Gbar_A03G006400	Gbar_A03G006410	Gbar_A03G006420	Gbar_A03G006430	Gbar_A03G006440	Gbar_A03G006450	Gbar_A03G006460	Gbar_A03G006470	Gbar_A03G006480	Gbar_A03G006490	Gbar_A03G006500	Gbar_A03G006510	Gbar_A03G006520	Gbar_A03G006530	Gbar_A03G006540	Gbar_A03G006550	Gbar_A03G006560	Gbar_A03G006570	Gbar_A03G006580	Gbar_A03G006590	Gbar_A03G006600	Gbar_A03G006610	Gbar_A03G006620	Gbar_A03G006630	Gbar_A03G006640
Gbar_A03	19000001	20000000	1000000	9	Gbar_A03G008430	Gbar_A03G008440	Gbar_A03G008450	Gbar_A03G008460	Gbar_A03G008470	Gbar_A03G008480	Gbar_A03G008490	Gbar_A03G008500	Gbar_A03G008510
Gbar_A03	75000001	76000000	1000000	6	Gbar_A03G013300	Gbar_A03G013310	Gbar_A03G013320	Gbar_A03G013330	Gbar_A03G013340	Gbar_A03G013350
Gbar_A03	86000001	87000000	1000000	30	Gbar_A03G014570	Gbar_A03G014580	Gbar_A03G014590	Gbar_A03G014600	Gbar_A03G014610	Gbar_A03G014620	Gbar_A03G014630	Gbar_A03G014640	Gbar_A03G014650	Gbar_A03G014660	Gbar_A03G014670	Gbar_A03G014680	Gbar_A03G014690	Gbar_A03G014700	Gbar_A03G014710	Gbar_A03G014720	Gbar_A03G014730	Gbar_A03G014740	Gbar_A03G014750	Gbar_A03G014760	Gbar_A03G014770	Gbar_A03G014780	Gbar_A03G014790	Gbar_A03G014800	Gbar_A03G014810	Gbar_A03G014820	Gbar_A03G014830	Gbar_A03G014840	Gbar_A03G014850	Gbar_A03G014860
Gbar_A05	7000001	8000000	1000000	115	Gbar_A05G007590	Gbar_A05G007600	Gbar_A05G007610	Gbar_A05G007620	Gbar_A05G007630	Gbar_A05G007640	Gbar_A05G007650	Gbar_A05G007660	Gbar_A05G007670	Gbar_A05G007680	Gbar_A05G007690	Gbar_A05G007700	Gbar_A05G007710	Gbar_A05G007720	Gbar_A05G007730	Gbar_A05G007740	Gbar_A05G007750	Gbar_A05G007760	Gbar_A05G007770	Gbar_A05G007780	Gbar_A05G007790	Gbar_A05G007800	Gbar_A05G007810	Gbar_A05G007820	Gbar_A05G007830	Gbar_A05G007840	Gbar_A05G007850	Gbar_A05G007860	Gbar_A05G007870	Gbar_A05G007880	Gbar_A05G007890	Gbar_A05G007900	Gbar_A05G007910	Gbar_A05G007920	Gbar_A05G007930	Gbar_A05G007940	Gbar_A05G007950	Gbar_A05G007960	Gbar_A05G007970	Gbar_A05G007980	Gbar_A05G007990	Gbar_A05G008000	Gbar_A05G008010	Gbar_A05G008020	Gbar_A05G008030
Gbar_A05	9000001	10000000	1000000	99	Gbar_A05G009950	Gbar_A05G009960	Gbar_A05G009970	Gbar_A05G009980	Gbar_A05G009990	Gbar_A05G010000	Gbar_A05G010010	Gbar_A05G010020	Gbar_A05G010030	Gbar_A05G010040	Gbar_A05G010050	Gbar_A05G010060	Gbar_A05G010070	Gbar_A05G010080	Gbar_A05G010090	Gbar_A05G010100	Gbar_A05G010110	Gbar_A05G010120	Gbar_A05G010130	Gbar_A05G010140	Gbar_A05G010150	Gbar_A05G010160	Gbar_A05G010170	Gbar_A05G010180	Gbar_A05G010190	Gbar_A05G010200	Gbar_A05G010210	Gbar_A05G010220	Gbar_A05G010230	Gbar_A05G010240	Gbar_A05G010250	Gbar_A05G010260	Gbar_A05G010270	Gbar_A05G010280	Gbar_A05G010290	Gbar_A05G010300	Gbar_A05G010310	Gbar_A05G010320	Gbar_A05G010330	Gbar_A05G010340	Gbar_A05G010350	Gbar_A05G010360	Gbar_A05G010370	Gbar_A05G010380	Gbar_A05G010390
Gbar_A06	34000001	35000000	1000000	27	Gbar_A06G010120	Gbar_A06G010130	Gbar_A06G010140	Gbar_A06G010150	Gbar_A06G010160	Gbar_A06G010170	Gbar_A06G010180	Gbar_A06G010190	Gbar_A06G010200	Gbar_A06G010210	Gbar_A06G010220	Gbar_A06G010230	Gbar_A06G010240	Gbar_A06G010250	Gbar_A06G010260	Gbar_A06G010270	Gbar_A06G010280	Gbar_A06G010290	Gbar_A06G010300	Gbar_A06G010310	Gbar_A06G010320	Gbar_A06G010330	Gbar_A06G010340	Gbar_A06G010350	Gbar_A06G010360	Gbar_A06G010370	Gbar_A06G010380
Gbar_A06	115000001	116000000	1000000	19	Gbar_A06G022450	Gbar_A06G022460	Gbar_A06G022470	Gbar_A06G022480	Gbar_A06G022490	Gbar_A06G022500	Gbar_A06G022510	Gbar_A06G022520	Gbar_A06G022530	Gbar_A06G022540	Gbar_A06G022550	Gbar_A06G022560	Gbar_A06G022570	Gbar_A06G022580	Gbar_A06G022590	Gbar_A06G022600	Gbar_A06G022610	Gbar_A06G022620	Gbar_A06G022630
Gbar_A08	1	1000000	1000000	118	Gbar_A08G000010	Gbar_A08G000020	Gbar_A08G000030	Gbar_A08G000040	Gbar_A08G000050	Gbar_A08G000060	Gbar_A08G000070	Gbar_A08G000080	Gbar_A08G000090	Gbar_A08G000100	Gbar_A08G000110	Gbar_A08G000120	Gbar_A08G000130	Gbar_A08G000140	Gbar_A08G000150	Gbar_A08G000160	Gbar_A08G000170	Gbar_A08G000180	Gbar_A08G000190	Gbar_A08G000200	Gbar_A08G000210	Gbar_A08G000220	Gbar_A08G000230	Gbar_A08G000240	Gbar_A08G000250	Gbar_A08G000260	Gbar_A08G000270	Gbar_A08G000280	Gbar_A08G000290	Gbar_A08G000300	Gbar_A08G000310	Gbar_A08G000320	Gbar_A08G000330	Gbar_A08G000340	Gbar_A08G000350	Gbar_A08G000360	Gbar_A08G000370	Gbar_A08G000380	Gbar_A08G000390	Gbar_A08G000400	Gbar_A08G000410	Gbar_A08G000420	Gbar_A08G000430	Gbar_A08G000440	Gbar_A08G000450
Gbar_A08	8000001	9000000	1000000	41	Gbar_A08G006060	Gbar_A08G006070	Gbar_A08G006080	Gbar_A08G006090	Gbar_A08G006100	Gbar_A08G006110	Gbar_A08G006120	Gbar_A08G006130	Gbar_A08G006140	Gbar_A08G006150	Gbar_A08G006160	Gbar_A08G006170	Gbar_A08G006180	Gbar_A08G006190	Gbar_A08G006200	Gbar_A08G006210	Gbar_A08G006220	Gbar_A08G006230	Gbar_A08G006240	Gbar_A08G006250	Gbar_A08G006260	Gbar_A08G006270	Gbar_A08G006280	Gbar_A08G006290	Gbar_A08G006300	Gbar_A08G006310	Gbar_A08G006320	Gbar_A08G006330	Gbar_A08G006340	Gbar_A08G006350	Gbar_A08G006360	Gbar_A08G006370	Gbar_A08G006380	Gbar_A08G006390	Gbar_A08G006400	Gbar_A08G006410	Gbar_A08G006420	Gbar_A08G006430	Gbar_A08G006440	Gbar_A08G006450	Gbar_A08G006460
Gbar_A08	15000001	16000000	1000000	25	Gbar_A08G007900	Gbar_A08G007910	Gbar_A08G007920	Gbar_A08G007930	Gbar_A08G007940	Gbar_A08G007950	Gbar_A08G007960	Gbar_A08G007970	Gbar_A08G007980	Gbar_A08G007990	Gbar_A08G008000	Gbar_A08G008010	Gbar_A08G008020	Gbar_A08G008030	Gbar_A08G008040	Gbar_A08G008050	Gbar_A08G008060	Gbar_A08G008070	Gbar_A08G008080	Gbar_A08G008090	Gbar_A08G008100	Gbar_A08G008110	Gbar_A08G008120	Gbar_A08G008130	Gbar_A08G008140
Gbar_A08	98000001	99000000	1000000	27	Gbar_A08G015060	Gbar_A08G015070	Gbar_A08G015080	Gbar_A08G015090	Gbar_A08G015100	Gbar_A08G015110	Gbar_A08G015120	Gbar_A08G015130	Gbar_A08G015140	Gbar_A08G015150	Gbar_A08G015160	Gbar_A08G015170	Gbar_A08G015180	Gbar_A08G015190	Gbar_A08G015200	Gbar_A08G015210	Gbar_A08G015220	Gbar_A08G015230	Gbar_A08G015240	Gbar_A08G015250	Gbar_A08G015260	Gbar_A08G015270	Gbar_A08G015280	Gbar_A08G015290	Gbar_A08G015300	Gbar_A08G015310	Gbar_A08G015320
Gbar_A09	10000001	11000000	1000000	16	Gbar_A09G003420	Gbar_A09G003430	Gbar_A09G003440	Gbar_A09G003450	Gbar_A09G003460	Gbar_A09G003470	Gbar_A09G003480	Gbar_A09G003490	Gbar_A09G003500	Gbar_A09G003510	Gbar_A09G003520	Gbar_A09G003530	Gbar_A09G003540	Gbar_A09G003550	Gbar_A09G003560	Gbar_A09G003570
Gbar_A09	26000001	27000000	1000000	3	Gbar_A09G004780	Gbar_A09G004790	Gbar_A09G004800
Gbar_A10	62000001	63000000	1000000	4	Gbar_A10G013510	Gbar_A10G013520	Gbar_A10G013530	Gbar_A10G013540
Gbar_A11	67000001	68000000	1000000	2	Gbar_A11G023130	Gbar_A11G023140
Gbar_A11	78000001	79000000	1000000	9	Gbar_A11G023760	Gbar_A11G023770	Gbar_A11G023780	Gbar_A11G023790	Gbar_A11G023800	Gbar_A11G023810	Gbar_A11G023820	Gbar_A11G023830	Gbar_A11G023840
Gbar_A11	113000001	114000000	1000000	17	Gbar_A11G034890	Gbar_A11G034900	Gbar_A11G034910	Gbar_A11G034920	Gbar_A11G034930	Gbar_A11G034940	Gbar_A11G034950	Gbar_A11G034960	Gbar_A11G034970	Gbar_A11G034980	Gbar_A11G034990	Gbar_A11G035000	Gbar_A11G035010	Gbar_A11G035020	Gbar_A11G035030	Gbar_A11G035040	Gbar_A11G035050
Gbar_A12	1000001	2000000	1000000	74	Gbar_A12G000850	Gbar_A12G000860	Gbar_A12G000870	Gbar_A12G000880	Gbar_A12G000890	Gbar_A12G000900	Gbar_A12G000910	Gbar_A12G000920	Gbar_A12G000930	Gbar_A12G000940	Gbar_A12G000950	Gbar_A12G000960	Gbar_A12G000970	Gbar_A12G000980	Gbar_A12G000990	Gbar_A12G001000	Gbar_A12G001010	Gbar_A12G001020	Gbar_A12G001030	Gbar_A12G001040	Gbar_A12G001050	Gbar_A12G001060	Gbar_A12G001070	Gbar_A12G001080	Gbar_A12G001090	Gbar_A12G001100	Gbar_A12G001110	Gbar_A12G001120	Gbar_A12G001130	Gbar_A12G001140	Gbar_A12G001150	Gbar_A12G001160	Gbar_A12G001170	Gbar_A12G001180	Gbar_A12G001190	Gbar_A12G001200	Gbar_A12G001210	Gbar_A12G001220	Gbar_A12G001230	Gbar_A12G001240	Gbar_A12G001250	Gbar_A12G001260	Gbar_A12G001270	Gbar_A12G001280	Gbar_A12G001290
Gbar_A12	97000001	98000000	1000000	92	Gbar_A12G023260	Gbar_A12G023270	Gbar_A12G023280	Gbar_A12G023290	Gbar_A12G023300	Gbar_A12G023310	Gbar_A12G023320	Gbar_A12G023330	Gbar_A12G023340	Gbar_A12G023350	Gbar_A12G023360	Gbar_A12G023370	Gbar_A12G023380	Gbar_A12G023390	Gbar_A12G023400	Gbar_A12G023410	Gbar_A12G023420	Gbar_A12G023430	Gbar_A12G023440	Gbar_A12G023450	Gbar_A12G023460	Gbar_A12G023470	Gbar_A12G023480	Gbar_A12G023490	Gbar_A12G023500	Gbar_A12G023510	Gbar_A12G023520	Gbar_A12G023530	Gbar_A12G023540	Gbar_A12G023550	Gbar_A12G023560	Gbar_A12G023570	Gbar_A12G023580	Gbar_A12G023590	Gbar_A12G023600	Gbar_A12G023610	Gbar_A12G023620	Gbar_A12G023630	Gbar_A12G023640	Gbar_A12G023650	Gbar_A12G023660	Gbar_A12G023670	Gbar_A12G023680	Gbar_A12G023690	Gbar_A12G023700
Gbar_A12	102000001	103000000	1000000	10	Gbar_A12G028890	Gbar_A12G028900	Gbar_A12G028910	Gbar_A12G028920	Gbar_A12G028930	Gbar_A12G028940	Gbar_A12G028950	Gbar_A12G028960	Gbar_A12G028970	Gbar_A12G028980
Gbar_D02	29000001	30000000	1000000	19	Gbar_D02G011800	Gbar_D02G011810	Gbar_D02G011820	Gbar_D02G011830	Gbar_D02G011840	Gbar_D02G011850	Gbar_D02G011860	Gbar_D02G011870	Gbar_D02G011880	Gbar_D02G011890	Gbar_D02G011900	Gbar_D02G011910	Gbar_D02G011920	Gbar_D02G011930	Gbar_D02G011940	Gbar_D02G011950	Gbar_D02G011960	Gbar_D02G011970	Gbar_D02G011980
Gbar_D02	38000001	39000000	1000000	18	Gbar_D02G012910	Gbar_D02G012920	Gbar_D02G012930	Gbar_D02G012940	Gbar_D02G012950	Gbar_D02G012960	Gbar_D02G012970	Gbar_D02G012980	Gbar_D02G012990	Gbar_D02G013000	Gbar_D02G013010	Gbar_D02G013020	Gbar_D02G013030	Gbar_D02G013040	Gbar_D02G013050	Gbar_D02G013060	Gbar_D02G013070	Gbar_D02G013080
Gbar_D02	41000001	42000000	1000000	13	Gbar_D02G013430	Gbar_D02G013440	Gbar_D02G013450	Gbar_D02G013460	Gbar_D02G013470	Gbar_D02G013480	Gbar_D02G013490	Gbar_D02G013500	Gbar_D02G013510	Gbar_D02G013520	Gbar_D02G013530	Gbar_D02G013540	Gbar_D02G013550
Gbar_D02	49000001	50000000	1000000	24	Gbar_D02G015190	Gbar_D02G015200	Gbar_D02G015210	Gbar_D02G015220	Gbar_D02G015230	Gbar_D02G015240	Gbar_D02G015250	Gbar_D02G015260	Gbar_D02G015270	Gbar_D02G015280	Gbar_D02G015290	Gbar_D02G015300	Gbar_D02G015310	Gbar_D02G015320	Gbar_D02G015330	Gbar_D02G015340	Gbar_D02G015350	Gbar_D02G015360	Gbar_D02G015370	Gbar_D02G015380	Gbar_D02G015390	Gbar_D02G015400	Gbar_D02G015410	Gbar_D02G015420
Gbar_D02	51000001	52000000	1000000	20	Gbar_D02G015730	Gbar_D02G015740	Gbar_D02G015750	Gbar_D02G015760	Gbar_D02G015770	Gbar_D02G015780	Gbar_D02G015790	Gbar_D02G015800	Gbar_D02G015810	Gbar_D02G015820	Gbar_D02G015830	Gbar_D02G015840	Gbar_D02G015850	Gbar_D02G015860	Gbar_D02G015870	Gbar_D02G015880	Gbar_D02G015890	Gbar_D02G015900	Gbar_D02G015910	Gbar_D02G015920
Gbar_D03	7000001	8000000	1000000	26	Gbar_D03G004790	Gbar_D03G004800	Gbar_D03G004810	Gbar_D03G004820	Gbar_D03G004830	Gbar_D03G004840	Gbar_D03G004850	Gbar_D03G004860	Gbar_D03G004870	Gbar_D03G004880	Gbar_D03G004890	Gbar_D03G004900	Gbar_D03G004910	Gbar_D03G004920	Gbar_D03G004930	Gbar_D03G004940	Gbar_D03G004950	Gbar_D03G004960	Gbar_D03G004970	Gbar_D03G004980	Gbar_D03G004990	Gbar_D03G005000	Gbar_D03G005010	Gbar_D03G005020	Gbar_D03G005030	Gbar_D03G005040
Gbar_D03	8000001	9000000	1000000	28	Gbar_D03G005050	Gbar_D03G005060	Gbar_D03G005070	Gbar_D03G005080	Gbar_D03G005090	Gbar_D03G005100	Gbar_D03G005110	Gbar_D03G005120	Gbar_D03G005130	Gbar_D03G005140	Gbar_D03G005150	Gbar_D03G005160	Gbar_D03G005170	Gbar_D03G005180	Gbar_D03G005190	Gbar_D03G005200	Gbar_D03G005210	Gbar_D03G005220	Gbar_D03G005230	Gbar_D03G005240	Gbar_D03G005250	Gbar_D03G005260	Gbar_D03G005270	Gbar_D03G005280	Gbar_D03G005290	Gbar_D03G005300	Gbar_D03G005310	Gbar_D03G005320
Gbar_D03	9000001	10000000	1000000	16	Gbar_D03G005330	Gbar_D03G005340	Gbar_D03G005350	Gbar_D03G005360	Gbar_D03G005370	Gbar_D03G005380	Gbar_D03G005390	Gbar_D03G005400	Gbar_D03G005410	Gbar_D03G005420	Gbar_D03G005430	Gbar_D03G005440	Gbar_D03G005450	Gbar_D03G005460	Gbar_D03G005470	Gbar_D03G005480
Gbar_D03	39000001	40000000	1000000	39	Gbar_D03G011020	Gbar_D03G011030	Gbar_D03G011040	Gbar_D03G011050	Gbar_D03G011060	Gbar_D03G011070	Gbar_D03G011080	Gbar_D03G011090	Gbar_D03G011100	Gbar_D03G011110	Gbar_D03G011120	Gbar_D03G011130	Gbar_D03G011140	Gbar_D03G011150	Gbar_D03G011160	Gbar_D03G011170	Gbar_D03G011180	Gbar_D03G011190	Gbar_D03G011200	Gbar_D03G011210	Gbar_D03G011220	Gbar_D03G011230	Gbar_D03G011240	Gbar_D03G011250	Gbar_D03G011260	Gbar_D03G011270	Gbar_D03G011280	Gbar_D03G011290	Gbar_D03G011300	Gbar_D03G011310	Gbar_D03G011320	Gbar_D03G011330	Gbar_D03G011340	Gbar_D03G011350	Gbar_D03G011360	Gbar_D03G011370	Gbar_D03G011380	Gbar_D03G011390	Gbar_D03G011400
Gbar_D04	8000001	9000000	1000000	43	Gbar_D04G005420	Gbar_D04G005430	Gbar_D04G005440	Gbar_D04G005450	Gbar_D04G005460	Gbar_D04G005470	Gbar_D04G005480	Gbar_D04G005490	Gbar_D04G005500	Gbar_D04G005510	Gbar_D04G005520	Gbar_D04G005530	Gbar_D04G005540	Gbar_D04G005550	Gbar_D04G005560	Gbar_D04G005570	Gbar_D04G005580	Gbar_D04G005590	Gbar_D04G005600	Gbar_D04G005610	Gbar_D04G005620	Gbar_D04G005630	Gbar_D04G005640	Gbar_D04G005650	Gbar_D04G005660	Gbar_D04G005670	Gbar_D04G005680	Gbar_D04G005690	Gbar_D04G005700	Gbar_D04G005710	Gbar_D04G005720	Gbar_D04G005730	Gbar_D04G005740	Gbar_D04G005750	Gbar_D04G005760	Gbar_D04G005770	Gbar_D04G005780	Gbar_D04G005790	Gbar_D04G005800	Gbar_D04G005810	Gbar_D04G005820	Gbar_D04G005830	Gbar_D04G005840
Gbar_D04	14000001	15000000	1000000	30	Gbar_D04G007760	Gbar_D04G007770	Gbar_D04G007780	Gbar_D04G007790	Gbar_D04G007800	Gbar_D04G007810	Gbar_D04G007820	Gbar_D04G007830	Gbar_D04G007840	Gbar_D04G007850	Gbar_D04G007860	Gbar_D04G007870	Gbar_D04G007880	Gbar_D04G007890	Gbar_D04G007900	Gbar_D04G007910	Gbar_D04G007920	Gbar_D04G007930	Gbar_D04G007940	Gbar_D04G007950	Gbar_D04G007960	Gbar_D04G007970	Gbar_D04G007980	Gbar_D04G007990	Gbar_D04G008000	Gbar_D04G008010	Gbar_D04G008020	Gbar_D04G008030	Gbar_D04G008040	Gbar_D04G008050
Gbar_D04	33000001	34000000	1000000	18	Gbar_D04G011370	Gbar_D04G011380	Gbar_D04G011390	Gbar_D04G011400	Gbar_D04G011410	Gbar_D04G011420	Gbar_D04G011430	Gbar_D04G011440	Gbar_D04G011450	Gbar_D04G011460	Gbar_D04G011470	Gbar_D04G011480	Gbar_D04G011490	Gbar_D04G011500	Gbar_D04G011510	Gbar_D04G011520	Gbar_D04G011530	Gbar_D04G011540
Gbar_D05	6000001	7000000	1000000	117	Gbar_D05G007410	Gbar_D05G007420	Gbar_D05G007430	Gbar_D05G007440	Gbar_D05G007450	Gbar_D05G007460	Gbar_D05G007470	Gbar_D05G007480	Gbar_D05G007490	Gbar_D05G007500	Gbar_D05G007510	Gbar_D05G007520	Gbar_D05G007530	Gbar_D05G007540	Gbar_D05G007550	Gbar_D05G007560	Gbar_D05G007570	Gbar_D05G007580	Gbar_D05G007590	Gbar_D05G007600	Gbar_D05G007610	Gbar_D05G007620	Gbar_D05G007630	Gbar_D05G007640	Gbar_D05G007650	Gbar_D05G007660	Gbar_D05G007670	Gbar_D05G007680	Gbar_D05G007690	Gbar_D05G007700	Gbar_D05G007710	Gbar_D05G007720	Gbar_D05G007730	Gbar_D05G007740	Gbar_D05G007750	Gbar_D05G007760	Gbar_D05G007770	Gbar_D05G007780	Gbar_D05G007790	Gbar_D05G007800	Gbar_D05G007810	Gbar_D05G007820	Gbar_D05G007830	Gbar_D05G007840	Gbar_D05G007850
Gbar_D05	7000001	8000000	1000000	138	Gbar_D05G008590	Gbar_D05G008600	Gbar_D05G008610	Gbar_D05G008620	Gbar_D05G008630	Gbar_D05G008640	Gbar_D05G008650	Gbar_D05G008660	Gbar_D05G008670	Gbar_D05G008680	Gbar_D05G008690	Gbar_D05G008700	Gbar_D05G008710	Gbar_D05G008720	Gbar_D05G008730	Gbar_D05G008740	Gbar_D05G008750	Gbar_D05G008760	Gbar_D05G008770	Gbar_D05G008780	Gbar_D05G008790	Gbar_D05G008800	Gbar_D05G008810	Gbar_D05G008820	Gbar_D05G008830	Gbar_D05G008840	Gbar_D05G008850	Gbar_D05G008860	Gbar_D05G008870	Gbar_D05G008880	Gbar_D05G008890	Gbar_D05G008900	Gbar_D05G008910	Gbar_D05G008920	Gbar_D05G008930	Gbar_D05G008940	Gbar_D05G008950	Gbar_D05G008960	Gbar_D05G008970	Gbar_D05G008980	Gbar_D05G008990	Gbar_D05G009000	Gbar_D05G009010	Gbar_D05G009020	Gbar_D05G009030
Gbar_D05	9000001	10000000	1000000	88	Gbar_D05G011080	Gbar_D05G011090	Gbar_D05G011100	Gbar_D05G011110	Gbar_D05G011120	Gbar_D05G011130	Gbar_D05G011140	Gbar_D05G011150	Gbar_D05G011160	Gbar_D05G011170	Gbar_D05G011180	Gbar_D05G011190	Gbar_D05G011200	Gbar_D05G011210	Gbar_D05G011220	Gbar_D05G011230	Gbar_D05G011240	Gbar_D05G011250	Gbar_D05G011260	Gbar_D05G011270	Gbar_D05G011280	Gbar_D05G011290	Gbar_D05G011300	Gbar_D05G011310	Gbar_D05G011320	Gbar_D05G011330	Gbar_D05G011340	Gbar_D05G011350	Gbar_D05G011360	Gbar_D05G011370	Gbar_D05G011380	Gbar_D05G011390	Gbar_D05G011400	Gbar_D05G011410	Gbar_D05G011420	Gbar_D05G011430	Gbar_D05G011440	Gbar_D05G011450	Gbar_D05G011460	Gbar_D05G011470	Gbar_D05G011480	Gbar_D05G011490	Gbar_D05G011500	Gbar_D05G011510	Gbar_D05G011520
Gbar_D06	6000001	7000000	1000000	62	Gbar_D06G004750	Gbar_D06G004760	Gbar_D06G004770	Gbar_D06G004780	Gbar_D06G004790	Gbar_D06G004800	Gbar_D06G004810	Gbar_D06G004820	Gbar_D06G004830	Gbar_D06G004840	Gbar_D06G004850	Gbar_D06G004860	Gbar_D06G004870	Gbar_D06G004880	Gbar_D06G004890	Gbar_D06G004900	Gbar_D06G004910	Gbar_D06G004920	Gbar_D06G004930	Gbar_D06G004940	Gbar_D06G004950	Gbar_D06G004960	Gbar_D06G004970	Gbar_D06G004980	Gbar_D06G004990	Gbar_D06G005000	Gbar_D06G005010	Gbar_D06G005020	Gbar_D06G005030	Gbar_D06G005040	Gbar_D06G005050	Gbar_D06G005060	Gbar_D06G005070	Gbar_D06G005080	Gbar_D06G005090	Gbar_D06G005100	Gbar_D06G005110	Gbar_D06G005120	Gbar_D06G005130	Gbar_D06G005140	Gbar_D06G005150	Gbar_D06G005160	Gbar_D06G005170	Gbar_D06G005180	Gbar_D06G005190
Gbar_D06	14000001	15000000	1000000	35	Gbar_D06G008410	Gbar_D06G008420	Gbar_D06G008430	Gbar_D06G008440	Gbar_D06G008450	Gbar_D06G008460	Gbar_D06G008470	Gbar_D06G008480	Gbar_D06G008490	Gbar_D06G008500	Gbar_D06G008510	Gbar_D06G008520	Gbar_D06G008530	Gbar_D06G008540	Gbar_D06G008550	Gbar_D06G008560	Gbar_D06G008570	Gbar_D06G008580	Gbar_D06G008590	Gbar_D06G008600	Gbar_D06G008610	Gbar_D06G008620	Gbar_D06G008630	Gbar_D06G008640	Gbar_D06G008650	Gbar_D06G008660	Gbar_D06G008670	Gbar_D06G008680	Gbar_D06G008690	Gbar_D06G008700	Gbar_D06G008710	Gbar_D06G008720	Gbar_D06G008730	Gbar_D06G008740	Gbar_D06G008750
Gbar_D06	15000001	16000000	1000000	25	Gbar_D06G008770	Gbar_D06G008780	Gbar_D06G008790	Gbar_D06G008800	Gbar_D06G008810	Gbar_D06G008820	Gbar_D06G008830	Gbar_D06G008840	Gbar_D06G008850	Gbar_D06G008860	Gbar_D06G008870	Gbar_D06G008880	Gbar_D06G008890	Gbar_D06G008900	Gbar_D06G008910	Gbar_D06G008920	Gbar_D06G008930	Gbar_D06G008940	Gbar_D06G008950	Gbar_D06G008960	Gbar_D06G008970	Gbar_D06G008980	Gbar_D06G008990	Gbar_D06G009000	Gbar_D06G009010
Gbar_D06	20000001	21000000	1000000	31	Gbar_D06G010170	Gbar_D06G010180	Gbar_D06G010190	Gbar_D06G010200	Gbar_D06G010210	Gbar_D06G010220	Gbar_D06G010230	Gbar_D06G010240	Gbar_D06G010250	Gbar_D06G010260	Gbar_D06G010270	Gbar_D06G010280	Gbar_D06G010290	Gbar_D06G010300	Gbar_D06G010310	Gbar_D06G010320	Gbar_D06G010330	Gbar_D06G010340	Gbar_D06G010350	Gbar_D06G010360	Gbar_D06G010370	Gbar_D06G010380	Gbar_D06G010390	Gbar_D06G010400	Gbar_D06G010410	Gbar_D06G010420	Gbar_D06G010430	Gbar_D06G010440	Gbar_D06G010450	Gbar_D06G010460	Gbar_D06G010470
Gbar_D06	21000001	22000000	1000000	31	Gbar_D06G010480	Gbar_D06G010490	Gbar_D06G010500	Gbar_D06G010510	Gbar_D06G010520	Gbar_D06G010530	Gbar_D06G010540	Gbar_D06G010550	Gbar_D06G010560	Gbar_D06G010570	Gbar_D06G010580	Gbar_D06G010590	Gbar_D06G010600	Gbar_D06G010610	Gbar_D06G010620	Gbar_D06G010630	Gbar_D06G010640	Gbar_D06G010650	Gbar_D06G010660	Gbar_D06G010670	Gbar_D06G010680	Gbar_D06G010690	Gbar_D06G010700	Gbar_D06G010710	Gbar_D06G010720	Gbar_D06G010730	Gbar_D06G010740	Gbar_D06G010750	Gbar_D06G010760	Gbar_D06G010770	Gbar_D06G010780
Gbar_D06	29000001	30000000	1000000	14	Gbar_D06G012380	Gbar_D06G012390	Gbar_D06G012400	Gbar_D06G012410	Gbar_D06G012420	Gbar_D06G012430	Gbar_D06G012440	Gbar_D06G012450	Gbar_D06G012460	Gbar_D06G012470	Gbar_D06G012480	Gbar_D06G012490	Gbar_D06G012500	Gbar_D06G012510
Gbar_D06	30000001	31000000	1000000	16	Gbar_D06G012520	Gbar_D06G012530	Gbar_D06G012540	Gbar_D06G012550	Gbar_D06G012560	Gbar_D06G012570	Gbar_D06G012580	Gbar_D06G012590	Gbar_D06G012600	Gbar_D06G012610	Gbar_D06G012620	Gbar_D06G012630	Gbar_D06G012640	Gbar_D06G012650	Gbar_D06G012660	Gbar_D06G012670
Gbar_D06	31000001	32000000	1000000	11	Gbar_D06G012680	Gbar_D06G012690	Gbar_D06G012700	Gbar_D06G012710	Gbar_D06G012720	Gbar_D06G012730	Gbar_D06G012740	Gbar_D06G012750	Gbar_D06G012760	Gbar_D06G012770	Gbar_D06G012780
Gbar_D06	35000001	36000000	1000000	7	Gbar_D06G013110	Gbar_D06G013120	Gbar_D06G013130	Gbar_D06G013140	Gbar_D06G013150	Gbar_D06G013160	Gbar_D06G013170
Gbar_D06	36000001	37000000	1000000	10	Gbar_D06G013180	Gbar_D06G013190	Gbar_D06G013200	Gbar_D06G013210	Gbar_D06G013220	Gbar_D06G013230	Gbar_D06G013240	Gbar_D06G013250	Gbar_D06G013260	Gbar_D06G013270
Gbar_D06	48000001	49000000	1000000	30	Gbar_D06G015220	Gbar_D06G015230	Gbar_D06G015240	Gbar_D06G015250	Gbar_D06G015260	Gbar_D06G015270	Gbar_D06G015280	Gbar_D06G015290	Gbar_D06G015300	Gbar_D06G015310	Gbar_D06G015320	Gbar_D06G015330	Gbar_D06G015340	Gbar_D06G015350	Gbar_D06G015360	Gbar_D06G015370	Gbar_D06G015380	Gbar_D06G015390	Gbar_D06G015400	Gbar_D06G015410	Gbar_D06G015420	Gbar_D06G015430	Gbar_D06G015440	Gbar_D06G015450	Gbar_D06G015460	Gbar_D06G015470	Gbar_D06G015480	Gbar_D06G015490	Gbar_D06G015500	Gbar_D06G015510
Gbar_D06	49000001	50000000	1000000	27	Gbar_D06G015520	Gbar_D06G015530	Gbar_D06G015540	Gbar_D06G015550	Gbar_D06G015560	Gbar_D06G015570	Gbar_D06G015580	Gbar_D06G015590	Gbar_D06G015600	Gbar_D06G015610	Gbar_D06G015620	Gbar_D06G015630	Gbar_D06G015640	Gbar_D06G015650	Gbar_D06G015660	Gbar_D06G015670	Gbar_D06G015680	Gbar_D06G015690	Gbar_D06G015700	Gbar_D06G015710	Gbar_D06G015720	Gbar_D06G015730	Gbar_D06G015740	Gbar_D06G015750	Gbar_D06G015760	Gbar_D06G015770	Gbar_D06G015780
Gbar_D06	50000001	51000000	1000000	26	Gbar_D06G015790	Gbar_D06G015800	Gbar_D06G015810	Gbar_D06G015820	Gbar_D06G015830	Gbar_D06G015840	Gbar_D06G015850	Gbar_D06G015860	Gbar_D06G015870	Gbar_D06G015880	Gbar_D06G015890	Gbar_D06G015900	Gbar_D06G015910	Gbar_D06G015920	Gbar_D06G015930	Gbar_D06G015940	Gbar_D06G015950	Gbar_D06G015960	Gbar_D06G015970	Gbar_D06G015980	Gbar_D06G015990	Gbar_D06G016000	Gbar_D06G016010	Gbar_D06G016020	Gbar_D06G016030	Gbar_D06G016040
Gbar_D06	51000001	52000000	1000000	18	Gbar_D06G016050	Gbar_D06G016060	Gbar_D06G016070	Gbar_D06G016080	Gbar_D06G016090	Gbar_D06G016100	Gbar_D06G016110	Gbar_D06G016120	Gbar_D06G016130	Gbar_D06G016140	Gbar_D06G016150	Gbar_D06G016160	Gbar_D06G016170	Gbar_D06G016180	Gbar_D06G016190	Gbar_D06G016200	Gbar_D06G016210	Gbar_D06G016220
Gbar_D06	62000001	63000000	1000000	136	Gbar_D06G022040	Gbar_D06G022050	Gbar_D06G022060	Gbar_D06G022070	Gbar_D06G022080	Gbar_D06G022090	Gbar_D06G022100	Gbar_D06G022110	Gbar_D06G022120	Gbar_D06G022130	Gbar_D06G022140	Gbar_D06G022150	Gbar_D06G022160	Gbar_D06G022170	Gbar_D06G022180	Gbar_D06G022190	Gbar_D06G022200	Gbar_D06G022210	Gbar_D06G022220	Gbar_D06G022230	Gbar_D06G022240	Gbar_D06G022250	Gbar_D06G022260	Gbar_D06G022270	Gbar_D06G022280	Gbar_D06G022290	Gbar_D06G022300	Gbar_D06G022310	Gbar_D06G022320	Gbar_D06G022330	Gbar_D06G022340	Gbar_D06G022350	Gbar_D06G022360	Gbar_D06G022370	Gbar_D06G022380	Gbar_D06G022390	Gbar_D06G022400	Gbar_D06G022410	Gbar_D06G022420	Gbar_D06G022430	Gbar_D06G022440	Gbar_D06G022450	Gbar_D06G022460	Gbar_D06G022470	Gbar_D06G022480
Gbar_D07	18000001	19000000	1000000	40	Gbar_D07G012950	Gbar_D07G012960	Gbar_D07G012970	Gbar_D07G012980	Gbar_D07G012990	Gbar_D07G013000	Gbar_D07G013010	Gbar_D07G013020	Gbar_D07G013030	Gbar_D07G013040	Gbar_D07G013050	Gbar_D07G013060	Gbar_D07G013070	Gbar_D07G013080	Gbar_D07G013090	Gbar_D07G013100	Gbar_D07G013110	Gbar_D07G013120	Gbar_D07G013130	Gbar_D07G013140	Gbar_D07G013150	Gbar_D07G013160	Gbar_D07G013170	Gbar_D07G013180	Gbar_D07G013190	Gbar_D07G013200	Gbar_D07G013210	Gbar_D07G013220	Gbar_D07G013230	Gbar_D07G013240	Gbar_D07G013250	Gbar_D07G013260	Gbar_D07G013270	Gbar_D07G013280	Gbar_D07G013290	Gbar_D07G013300	Gbar_D07G013310	Gbar_D07G013320	Gbar_D07G013330	Gbar_D07G013340
Gbar_D07	19000001	20000000	1000000	31	Gbar_D07G013350	Gbar_D07G013360	Gbar_D07G013370	Gbar_D07G013380	Gbar_D07G013390	Gbar_D07G013400	Gbar_D07G013410	Gbar_D07G013420	Gbar_D07G013430	Gbar_D07G013440	Gbar_D07G013450	Gbar_D07G013460	Gbar_D07G013470	Gbar_D07G013480	Gbar_D07G013490	Gbar_D07G013500	Gbar_D07G013510	Gbar_D07G013520	Gbar_D07G013530	Gbar_D07G013540	Gbar_D07G013550	Gbar_D07G013560	Gbar_D07G013570	Gbar_D07G013580	Gbar_D07G013590	Gbar_D07G013600	Gbar_D07G013610	Gbar_D07G013620	Gbar_D07G013630	Gbar_D07G013640	Gbar_D07G013650
Gbar_D07	30000001	31000000	1000000	21	Gbar_D07G017180	Gbar_D07G017190	Gbar_D07G017200	Gbar_D07G017210	Gbar_D07G017220	Gbar_D07G017230	Gbar_D07G017240	Gbar_D07G017250	Gbar_D07G017260	Gbar_D07G017270	Gbar_D07G017280	Gbar_D07G017290	Gbar_D07G017300	Gbar_D07G017310	Gbar_D07G017320	Gbar_D07G017330	Gbar_D07G017340	Gbar_D07G017350	Gbar_D07G017360	Gbar_D07G017370	Gbar_D07G017380
Gbar_D07	32000001	33000000	1000000	22	Gbar_D07G017640	Gbar_D07G017650	Gbar_D07G017660	Gbar_D07G017670	Gbar_D07G017680	Gbar_D07G017690	Gbar_D07G017700	Gbar_D07G017710	Gbar_D07G017720	Gbar_D07G017730	Gbar_D07G017740	Gbar_D07G017750	Gbar_D07G017760	Gbar_D07G017770	Gbar_D07G017780	Gbar_D07G017790	Gbar_D07G017800	Gbar_D07G017810	Gbar_D07G017820	Gbar_D07G017830	Gbar_D07G017840	Gbar_D07G017850
Gbar_D07	37000001	38000000	1000000	22	Gbar_D07G018600	Gbar_D07G018610	Gbar_D07G018620	Gbar_D07G018630	Gbar_D07G018640	Gbar_D07G018650	Gbar_D07G018660	Gbar_D07G018670	Gbar_D07G018680	Gbar_D07G018690	Gbar_D07G018700	Gbar_D07G018710	Gbar_D07G018720	Gbar_D07G018730	Gbar_D07G018740	Gbar_D07G018750	Gbar_D07G018760	Gbar_D07G018770	Gbar_D07G018780	Gbar_D07G018790	Gbar_D07G018800	Gbar_D07G018810
Gbar_D07	38000001	39000000	1000000	22	Gbar_D07G018820	Gbar_D07G018830	Gbar_D07G018840	Gbar_D07G018850	Gbar_D07G018860	Gbar_D07G018870	Gbar_D07G018880	Gbar_D07G018890	Gbar_D07G018900	Gbar_D07G018910	Gbar_D07G018920	Gbar_D07G018930	Gbar_D07G018940	Gbar_D07G018950	Gbar_D07G018960	Gbar_D07G018970	Gbar_D07G018980	Gbar_D07G018990	Gbar_D07G019000	Gbar_D07G019010	Gbar_D07G019020	Gbar_D07G019030
Gbar_D07	39000001	40000000	1000000	5	Gbar_D07G019040	Gbar_D07G019050	Gbar_D07G019060	Gbar_D07G019070	Gbar_D07G019080
Gbar_D07	41000001	42000000	1000000	2	Gbar_D07G019090	Gbar_D07G019100
Gbar_D07	42000001	43000000	1000000	7	Gbar_D07G019110	Gbar_D07G019120	Gbar_D07G019130	Gbar_D07G019140	Gbar_D07G019150	Gbar_D07G019160	Gbar_D07G019170
Gbar_D07	43000001	44000000	1000000	18	Gbar_D07G019180	Gbar_D07G019190	Gbar_D07G019200	Gbar_D07G019210	Gbar_D07G019220	Gbar_D07G019230	Gbar_D07G019240	Gbar_D07G019250	Gbar_D07G019260	Gbar_D07G019270	Gbar_D07G019280	Gbar_D07G019290	Gbar_D07G019300	Gbar_D07G019310	Gbar_D07G019320	Gbar_D07G019330	Gbar_D07G019340	Gbar_D07G019350
Gbar_D07	44000001	45000000	1000000	27	Gbar_D07G019360	Gbar_D07G019370	Gbar_D07G019380	Gbar_D07G019390	Gbar_D07G019400	Gbar_D07G019410	Gbar_D07G019420	Gbar_D07G019430	Gbar_D07G019440	Gbar_D07G019450	Gbar_D07G019460	Gbar_D07G019470	Gbar_D07G019480	Gbar_D07G019490	Gbar_D07G019500	Gbar_D07G019510	Gbar_D07G019520	Gbar_D07G019530	Gbar_D07G019540	Gbar_D07G019550	Gbar_D07G019560	Gbar_D07G019570	Gbar_D07G019580	Gbar_D07G019590	Gbar_D07G019600	Gbar_D07G019610	Gbar_D07G019620
Gbar_D09	25000001	26000000	1000000	17	Gbar_D09G005880	Gbar_D09G005890	Gbar_D09G005900	Gbar_D09G005910	Gbar_D09G005920	Gbar_D09G005930	Gbar_D09G005940	Gbar_D09G005950	Gbar_D09G005960	Gbar_D09G005970	Gbar_D09G005980	Gbar_D09G005990	Gbar_D09G006000	Gbar_D09G006010	Gbar_D09G006020	Gbar_D09G006030	Gbar_D09G006040
Gbar_D10	6000001	7000000	1000000	58	Gbar_D10G006390	Gbar_D10G006400	Gbar_D10G006410	Gbar_D10G006420	Gbar_D10G006430	Gbar_D10G006440	Gbar_D10G006450	Gbar_D10G006460	Gbar_D10G006470	Gbar_D10G006480	Gbar_D10G006490	Gbar_D10G006500	Gbar_D10G006510	Gbar_D10G006520	Gbar_D10G006530	Gbar_D10G006540	Gbar_D10G006550	Gbar_D10G006560	Gbar_D10G006570	Gbar_D10G006580	Gbar_D10G006590	Gbar_D10G006600	Gbar_D10G006610	Gbar_D10G006620	Gbar_D10G006630	Gbar_D10G006640	Gbar_D10G006650	Gbar_D10G006660	Gbar_D10G006670	Gbar_D10G006680	Gbar_D10G006690	Gbar_D10G006700	Gbar_D10G006710	Gbar_D10G006720	Gbar_D10G006730	Gbar_D10G006740	Gbar_D10G006750	Gbar_D10G006760	Gbar_D10G006770	Gbar_D10G006780	Gbar_D10G006790	Gbar_D10G006800	Gbar_D10G006810	Gbar_D10G006820	Gbar_D10G006830
Gbar_D10	9000001	10000000	1000000	41	Gbar_D10G008270	Gbar_D10G008280	Gbar_D10G008290	Gbar_D10G008300	Gbar_D10G008310	Gbar_D10G008320	Gbar_D10G008330	Gbar_D10G008340	Gbar_D10G008350	Gbar_D10G008360	Gbar_D10G008370	Gbar_D10G008380	Gbar_D10G008390	Gbar_D10G008400	Gbar_D10G008410	Gbar_D10G008420	Gbar_D10G008430	Gbar_D10G008440	Gbar_D10G008450	Gbar_D10G008460	Gbar_D10G008470	Gbar_D10G008480	Gbar_D10G008490	Gbar_D10G008500	Gbar_D10G008510	Gbar_D10G008520	Gbar_D10G008530	Gbar_D10G008540	Gbar_D10G008550	Gbar_D10G008560	Gbar_D10G008570	Gbar_D10G008580	Gbar_D10G008590	Gbar_D10G008600	Gbar_D10G008610	Gbar_D10G008620	Gbar_D10G008630	Gbar_D10G008640	Gbar_D10G008650	Gbar_D10G008660	Gbar_D10G008670
Gbar_D10	13000001	14000000	1000000	29	Gbar_D10G010380	Gbar_D10G010390	Gbar_D10G010400	Gbar_D10G010410	Gbar_D10G010420	Gbar_D10G010430	Gbar_D10G010440	Gbar_D10G010450	Gbar_D10G010460	Gbar_D10G010470	Gbar_D10G010480	Gbar_D10G010490	Gbar_D10G010500	Gbar_D10G010510	Gbar_D10G010520	Gbar_D10G010530	Gbar_D10G010540	Gbar_D10G010550	Gbar_D10G010560	Gbar_D10G010570	Gbar_D10G010580	Gbar_D10G010590	Gbar_D10G010600	Gbar_D10G010610	Gbar_D10G010620	Gbar_D10G010630	Gbar_D10G010640	Gbar_D10G010650	Gbar_D10G010660
Gbar_D10	36000001	37000000	1000000	8	Gbar_D10G015810	Gbar_D10G015820	Gbar_D10G015830	Gbar_D10G015840	Gbar_D10G015850	Gbar_D10G015860	Gbar_D10G015870	Gbar_D10G015880
Gbar_D11	27000001	28000000	1000000	29	Gbar_D11G021520	Gbar_D11G021530	Gbar_D11G021540	Gbar_D11G021550	Gbar_D11G021560	Gbar_D11G021570	Gbar_D11G021580	Gbar_D11G021590	Gbar_D11G021600	Gbar_D11G021610	Gbar_D11G021620	Gbar_D11G021630	Gbar_D11G021640	Gbar_D11G021650	Gbar_D11G021660	Gbar_D11G021670	Gbar_D11G021680	Gbar_D11G021690	Gbar_D11G021700	Gbar_D11G021710	Gbar_D11G021720	Gbar_D11G021730	Gbar_D11G021740	Gbar_D11G021750	Gbar_D11G021760	Gbar_D11G021770	Gbar_D11G021780	Gbar_D11G021790	Gbar_D11G021800
Gbar_D11	39000001	40000000	1000000	6	Gbar_D11G023970	Gbar_D11G023980	Gbar_D11G023990	Gbar_D11G024000	Gbar_D11G024010	Gbar_D11G024020
Gbar_D11	40000001	41000000	1000000	13	Gbar_D11G024030	Gbar_D11G024040	Gbar_D11G024050	Gbar_D11G024060	Gbar_D11G024070	Gbar_D11G024080	Gbar_D11G024090	Gbar_D11G024100	Gbar_D11G024110	Gbar_D11G024120	Gbar_D11G024130	Gbar_D11G024140	Gbar_D11G024150
Gbar_D11	41000001	42000000	1000000	7	Gbar_D11G024160	Gbar_D11G024170	Gbar_D11G024180	Gbar_D11G024190	Gbar_D11G024200	Gbar_D11G024210	Gbar_D11G024220
Gbar_D11	42000001	43000000	1000000	8	Gbar_D11G024230	Gbar_D11G024240	Gbar_D11G024250	Gbar_D11G024260	Gbar_D11G024270	Gbar_D11G024280	Gbar_D11G024290	Gbar_D11G024300
Gbar_D11	43000001	44000000	1000000	9	Gbar_D11G024310	Gbar_D11G024320	Gbar_D11G024330	Gbar_D11G024340	Gbar_D11G024350	Gbar_D11G024360	Gbar_D11G024370	Gbar_D11G024380	Gbar_D11G024390
Gbar_D11	44000001	45000000	1000000	14	Gbar_D11G024400	Gbar_D11G024410	Gbar_D11G024420	Gbar_D11G024430	Gbar_D11G024440	Gbar_D11G024450	Gbar_D11G024460	Gbar_D11G024470	Gbar_D11G024480	Gbar_D11G024490	Gbar_D11G024500	Gbar_D11G024510	Gbar_D11G024520	Gbar_D11G024530
Gbar_D11	45000001	46000000	1000000	26	Gbar_D11G024540	Gbar_D11G024550	Gbar_D11G024560	Gbar_D11G024570	Gbar_D11G024580	Gbar_D11G024590	Gbar_D11G024600	Gbar_D11G024610	Gbar_D11G024620	Gbar_D11G024630	Gbar_D11G024640	Gbar_D11G024650	Gbar_D11G024660	Gbar_D11G024670	Gbar_D11G024680	Gbar_D11G024690	Gbar_D11G024700	Gbar_D11G024710	Gbar_D11G024720	Gbar_D11G024730	Gbar_D11G024740	Gbar_D11G024750	Gbar_D11G024760	Gbar_D11G024770	Gbar_D11G024780	Gbar_D11G024790
Gbar_D12	7000001	8000000	1000000	44	Gbar_D12G004870	Gbar_D12G004880	Gbar_D12G004890	Gbar_D12G004900	Gbar_D12G004910	Gbar_D12G004920	Gbar_D12G004930	Gbar_D12G004940	Gbar_D12G004950	Gbar_D12G004960	Gbar_D12G004970	Gbar_D12G004980	Gbar_D12G004990	Gbar_D12G005000	Gbar_D12G005010	Gbar_D12G005020	Gbar_D12G005030	Gbar_D12G005040	Gbar_D12G005050	Gbar_D12G005060	Gbar_D12G005070	Gbar_D12G005080	Gbar_D12G005090	Gbar_D12G005100	Gbar_D12G005110	Gbar_D12G005120	Gbar_D12G005130	Gbar_D12G005140	Gbar_D12G005150	Gbar_D12G005160	Gbar_D12G005170	Gbar_D12G005180	Gbar_D12G005190	Gbar_D12G005200	Gbar_D12G005210	Gbar_D12G005220	Gbar_D12G005230	Gbar_D12G005240	Gbar_D12G005250	Gbar_D12G005260	Gbar_D12G005270	Gbar_D12G005280	Gbar_D12G005290	Gbar_D12G005300
Gbar_D12	13000001	14000000	1000000	24	Gbar_D12G007150	Gbar_D12G007160	Gbar_D12G007170	Gbar_D12G007180	Gbar_D12G007190	Gbar_D12G007200	Gbar_D12G007210	Gbar_D12G007220	Gbar_D12G007230	Gbar_D12G007240	Gbar_D12G007250	Gbar_D12G007260	Gbar_D12G007270	Gbar_D12G007280	Gbar_D12G007290	Gbar_D12G007300	Gbar_D12G007310	Gbar_D12G007320	Gbar_D12G007330	Gbar_D12G007340	Gbar_D12G007350	Gbar_D12G007360	Gbar_D12G007370	Gbar_D12G007380
Gbar_D12	14000001	15000000	1000000	25	Gbar_D12G007390	Gbar_D12G007400	Gbar_D12G007410	Gbar_D12G007420	Gbar_D12G007430	Gbar_D12G007440	Gbar_D12G007450	Gbar_D12G007460	Gbar_D12G007470	Gbar_D12G007480	Gbar_D12G007490	Gbar_D12G007500	Gbar_D12G007510	Gbar_D12G007520	Gbar_D12G007530	Gbar_D12G007540	Gbar_D12G007550	Gbar_D12G007560	Gbar_D12G007570	Gbar_D12G007580	Gbar_D12G007590	Gbar_D12G007600	Gbar_D12G007610	Gbar_D12G007620	Gbar_D12G007630
Gbar_D12	16000001	17000000	1000000	10	Gbar_D12G007910	Gbar_D12G007920	Gbar_D12G007930	Gbar_D12G007940	Gbar_D12G007950	Gbar_D12G007960	Gbar_D12G007970	Gbar_D12G007980	Gbar_D12G007990	Gbar_D12G008000
Gbar_D12	26000001	27000000	1000000	10	Gbar_D12G009160	Gbar_D12G009170	Gbar_D12G009180	Gbar_D12G009190	Gbar_D12G009200	Gbar_D12G009210	Gbar_D12G009220	Gbar_D12G009230	Gbar_D12G009240	Gbar_D12G009250
Gbar_D12	38000001	39000000	1000000	47	Gbar_D12G012220	Gbar_D12G012230	Gbar_D12G012240	Gbar_D12G012250	Gbar_D12G012260	Gbar_D12G012270	Gbar_D12G012280	Gbar_D12G012290	Gbar_D12G012300	Gbar_D12G012310	Gbar_D12G012320	Gbar_D12G012330	Gbar_D12G012340	Gbar_D12G012350	Gbar_D12G012360	Gbar_D12G012370	Gbar_D12G012380	Gbar_D12G012390	Gbar_D12G012400	Gbar_D12G012410	Gbar_D12G012420	Gbar_D12G012430	Gbar_D12G012440	Gbar_D12G012450	Gbar_D12G012460	Gbar_D12G012470	Gbar_D12G012480	Gbar_D12G012490	Gbar_D12G012500	Gbar_D12G012510	Gbar_D12G012520	Gbar_D12G012530	Gbar_D12G012540	Gbar_D12G012550	Gbar_D12G012560	Gbar_D12G012570	Gbar_D12G012580	Gbar_D12G012590	Gbar_D12G012600	Gbar_D12G012610	Gbar_D12G012620	Gbar_D12G012630	Gbar_D12G012640	Gbar_D12G012650	Gbar_D12G012660
Gbar_D12	40000001	41000000	1000000	63	Gbar_D12G013210	Gbar_D12G013220	Gbar_D12G013230	Gbar_D12G013240	Gbar_D12G013250	Gbar_D12G013260	Gbar_D12G013270	Gbar_D12G013280	Gbar_D12G013290	Gbar_D12G013300	Gbar_D12G013310	Gbar_D12G013320	Gbar_D12G013330	Gbar_D12G013340	Gbar_D12G013350	Gbar_D12G013360	Gbar_D12G013370	Gbar_D12G013380	Gbar_D12G013390	Gbar_D12G013400	Gbar_D12G013410	Gbar_D12G013420	Gbar_D12G013430	Gbar_D12G013440	Gbar_D12G013450	Gbar_D12G013460	Gbar_D12G013470	Gbar_D12G013480	Gbar_D12G013490	Gbar_D12G013500	Gbar_D12G013510	Gbar_D12G013520	Gbar_D12G013530	Gbar_D12G013540	Gbar_D12G013550	Gbar_D12G013560	Gbar_D12G013570	Gbar_D12G013580	Gbar_D12G013590	Gbar_D12G013600	Gbar_D12G013610	Gbar_D12G013620	Gbar_D12G013630	Gbar_D12G013640	Gbar_D12G013650
Gbar_D12	41000001	42000000	1000000	71	Gbar_D12G013840	Gbar_D12G013850	Gbar_D12G013860	Gbar_D12G013870	Gbar_D12G013880	Gbar_D12G013890	Gbar_D12G013900	Gbar_D12G013910	Gbar_D12G013920	Gbar_D12G013930	Gbar_D12G013940	Gbar_D12G013950	Gbar_D12G013960	Gbar_D12G013970	Gbar_D12G013980	Gbar_D12G013990	Gbar_D12G014000	Gbar_D12G014010	Gbar_D12G014020	Gbar_D12G014030	Gbar_D12G014040	Gbar_D12G014050	Gbar_D12G014060	Gbar_D12G014070	Gbar_D12G014080	Gbar_D12G014090	Gbar_D12G014100	Gbar_D12G014110	Gbar_D12G014120	Gbar_D12G014130	Gbar_D12G014140	Gbar_D12G014150	Gbar_D12G014160	Gbar_D12G014170	Gbar_D12G014180	Gbar_D12G014190	Gbar_D12G014200	Gbar_D12G014210	Gbar_D12G014220	Gbar_D12G014230	Gbar_D12G014240	Gbar_D12G014250	Gbar_D12G014260	Gbar_D12G014270	Gbar_D12G014280
Gbar_D13	16000001	17000000	1000000	15	Gbar_D13G008670	Gbar_D13G008680	Gbar_D13G008690	Gbar_D13G008700	Gbar_D13G008710	Gbar_D13G008720	Gbar_D13G008730	Gbar_D13G008740	Gbar_D13G008750	Gbar_D13G008760	Gbar_D13G008770	Gbar_D13G008780	Gbar_D13G008790	Gbar_D13G008800	Gbar_D13G008810
Gbar_D13	18000001	19000000	1000000	15	Gbar_D13G008990	Gbar_D13G009000	Gbar_D13G009010	Gbar_D13G009020	Gbar_D13G009030	Gbar_D13G009040	Gbar_D13G009050	Gbar_D13G009060	Gbar_D13G009070	Gbar_D13G009080	Gbar_D13G009090	Gbar_D13G009100	Gbar_D13G009110	Gbar_D13G009120	Gbar_D13G009130
Gbar_D13	23000001	24000000	1000000	27	Gbar_D13G009830	Gbar_D13G009840	Gbar_D13G009850	Gbar_D13G009860	Gbar_D13G009870	Gbar_D13G009880	Gbar_D13G009890	Gbar_D13G009900	Gbar_D13G009910	Gbar_D13G009920	Gbar_D13G009930	Gbar_D13G009940	Gbar_D13G009950	Gbar_D13G009960	Gbar_D13G009970	Gbar_D13G009980	Gbar_D13G009990	Gbar_D13G010000	Gbar_D13G010010	Gbar_D13G010020	Gbar_D13G010030	Gbar_D13G010040	Gbar_D13G010050	Gbar_D13G010060	Gbar_D13G010070	Gbar_D13G010080	Gbar_D13G010090
Gbar_D13	24000001	25000000	1000000	20	Gbar_D13G010100	Gbar_D13G010110	Gbar_D13G010120	Gbar_D13G010130	Gbar_D13G010140	Gbar_D13G010150	Gbar_D13G010160	Gbar_D13G010170	Gbar_D13G010180	Gbar_D13G010190	Gbar_D13G010200	Gbar_D13G010210	Gbar_D13G010220	Gbar_D13G010230	Gbar_D13G010240	Gbar_D13G010250	Gbar_D13G010260	Gbar_D13G010270	Gbar_D13G010280	Gbar_D13G010290
Gbar_D13	25000001	26000000	1000000	13	Gbar_D13G010300	Gbar_D13G010310	Gbar_D13G010320	Gbar_D13G010330	Gbar_D13G010340	Gbar_D13G010350	Gbar_D13G010360	Gbar_D13G010370	Gbar_D13G010380	Gbar_D13G010390	Gbar_D13G010400	Gbar_D13G010410	Gbar_D13G010420
Gbar_D13	26000001	27000000	1000000	9	Gbar_D13G010430	Gbar_D13G010440	Gbar_D13G010450	Gbar_D13G010460	Gbar_D13G010470	Gbar_D13G010480	Gbar_D13G010490	Gbar_D13G010500	Gbar_D13G010510
Gbar_D13	29000001	30000000	1000000	23	Gbar_D13G010740	Gbar_D13G010750	Gbar_D13G010760	Gbar_D13G010770	Gbar_D13G010780	Gbar_D13G010790	Gbar_D13G010800	Gbar_D13G010810	Gbar_D13G010820	Gbar_D13G010830	Gbar_D13G010840	Gbar_D13G010850	Gbar_D13G010860	Gbar_D13G010870	Gbar_D13G010880	Gbar_D13G010890	Gbar_D13G010900	Gbar_D13G010910	Gbar_D13G010920	Gbar_D13G010930	Gbar_D13G010940	Gbar_D13G010950	Gbar_D13G010960
Gbar_D13	30000001	31000000	1000000	34	Gbar_D13G010970	Gbar_D13G010980	Gbar_D13G010990	Gbar_D13G011000	Gbar_D13G011010	Gbar_D13G011020	Gbar_D13G011030	Gbar_D13G011040	Gbar_D13G011050	Gbar_D13G011060	Gbar_D13G011070	Gbar_D13G011080	Gbar_D13G011090	Gbar_D13G011100	Gbar_D13G011110	Gbar_D13G011120	Gbar_D13G011130	Gbar_D13G011140	Gbar_D13G011150	Gbar_D13G011160	Gbar_D13G011170	Gbar_D13G011180	Gbar_D13G011190	Gbar_D13G011200	Gbar_D13G011210	Gbar_D13G011220	Gbar_D13G011230	Gbar_D13G011240	Gbar_D13G011250	Gbar_D13G011260	Gbar_D13G011270	Gbar_D13G011280	Gbar_D13G011290	Gbar_D13G011300
Gbar_D13	33000001	34000000	1000000	26	Gbar_D13G011640	Gbar_D13G011650	Gbar_D13G011660	Gbar_D13G011670	Gbar_D13G011680	Gbar_D13G011690	Gbar_D13G011700	Gbar_D13G011710	Gbar_D13G011720	Gbar_D13G011730	Gbar_D13G011740	Gbar_D13G011750	Gbar_D13G011760	Gbar_D13G011770	Gbar_D13G011780	Gbar_D13G011790	Gbar_D13G011800	Gbar_D13G011810	Gbar_D13G011820	Gbar_D13G011830	Gbar_D13G011840	Gbar_D13G011850	Gbar_D13G011860	Gbar_D13G011870	Gbar_D13G011880	Gbar_D13G011890
Gbar_D13	34000001	35000000	1000000	29	Gbar_D13G011900	Gbar_D13G011910	Gbar_D13G011920	Gbar_D13G011930	Gbar_D13G011940	Gbar_D13G011950	Gbar_D13G011960	Gbar_D13G011970	Gbar_D13G011980	Gbar_D13G011990	Gbar_D13G012000	Gbar_D13G012010	Gbar_D13G012020	Gbar_D13G012030	Gbar_D13G012040	Gbar_D13G012050	Gbar_D13G012060	Gbar_D13G012070	Gbar_D13G012080	Gbar_D13G012090	Gbar_D13G012100	Gbar_D13G012110	Gbar_D13G012120	Gbar_D13G012130	Gbar_D13G012140	Gbar_D13G012150	Gbar_D13G012160	Gbar_D13G012170	Gbar_D13G012180
Gbar_D13	35000001	36000000	1000000	30	Gbar_D13G012190	Gbar_D13G012200	Gbar_D13G012210	Gbar_D13G012220	Gbar_D13G012230	Gbar_D13G012240	Gbar_D13G012250	Gbar_D13G012260	Gbar_D13G012270	Gbar_D13G012280	Gbar_D13G012290	Gbar_D13G012300	Gbar_D13G012310	Gbar_D13G012320	Gbar_D13G012330	Gbar_D13G012340	Gbar_D13G012350	Gbar_D13G012360	Gbar_D13G012370	Gbar_D13G012380	Gbar_D13G012390	Gbar_D13G012400	Gbar_D13G012410	Gbar_D13G012420	Gbar_D13G012430	Gbar_D13G012440	Gbar_D13G012450	Gbar_D13G012460	Gbar_D13G012470	Gbar_D13G012480
Gbar_D13	36000001	37000000	1000000	25	Gbar_D13G012490	Gbar_D13G012500	Gbar_D13G012510	Gbar_D13G012520	Gbar_D13G012530	Gbar_D13G012540	Gbar_D13G012550	Gbar_D13G012560	Gbar_D13G012570	Gbar_D13G012580	Gbar_D13G012590	Gbar_D13G012600	Gbar_D13G012610	Gbar_D13G012620	Gbar_D13G012630	Gbar_D13G012640	Gbar_D13G012650	Gbar_D13G012660	Gbar_D13G012670	Gbar_D13G012680	Gbar_D13G012690	Gbar_D13G012700	Gbar_D13G012710	Gbar_D13G012720	Gbar_D13G012730
Gbar_D13	46000001	47000000	1000000	44	Gbar_D13G015160	Gbar_D13G015170	Gbar_D13G015180	Gbar_D13G015190	Gbar_D13G015200	Gbar_D13G015210	Gbar_D13G015220	Gbar_D13G015230	Gbar_D13G015240	Gbar_D13G015250	Gbar_D13G015260	Gbar_D13G015270	Gbar_D13G015280	Gbar_D13G015290	Gbar_D13G015300	Gbar_D13G015310	Gbar_D13G015320	Gbar_D13G015330	Gbar_D13G015340	Gbar_D13G015350	Gbar_D13G015360	Gbar_D13G015370	Gbar_D13G015380	Gbar_D13G015390	Gbar_D13G015400	Gbar_D13G015410	Gbar_D13G015420	Gbar_D13G015430	Gbar_D13G015440	Gbar_D13G015450	Gbar_D13G015460	Gbar_D13G015470	Gbar_D13G015480	Gbar_D13G015490	Gbar_D13G015500	Gbar_D13G015510	Gbar_D13G015520	Gbar_D13G015530	Gbar_D13G015540	Gbar_D13G015550	Gbar_D13G015560	Gbar_D13G015570	Gbar_D13G015580	Gbar_D13G015590
Gbar_D13	55000001	56000000	1000000	95	Gbar_D13G020670	Gbar_D13G020680	Gbar_D13G020690	Gbar_D13G020700	Gbar_D13G020710	Gbar_D13G020720	Gbar_D13G020730	Gbar_D13G020740	Gbar_D13G020750	Gbar_D13G020760	Gbar_D13G020770	Gbar_D13G020780	Gbar_D13G020790	Gbar_D13G020800	Gbar_D13G020810	Gbar_D13G020820	Gbar_D13G020830	Gbar_D13G020840	Gbar_D13G020850	Gbar_D13G020860	Gbar_D13G020870	Gbar_D13G020880	Gbar_D13G020890	Gbar_D13G020900	Gbar_D13G020910	Gbar_D13G020920	Gbar_D13G020930	Gbar_D13G020940	Gbar_D13G020950	Gbar_D13G020960	Gbar_D13G020970	Gbar_D13G020980	Gbar_D13G020990	Gbar_D13G021000	Gbar_D13G021010	Gbar_D13G021020	Gbar_D13G021030	Gbar_D13G021040	Gbar_D13G021050	Gbar_D13G021060	Gbar_D13G021070	Gbar_D13G021080	Gbar_D13G021090	Gbar_D13G021100	Gbar_D13G021110
Gbar_D13	57000001	58000000	1000000	59	Gbar_D13G022530	Gbar_D13G022540	Gbar_D13G022550	Gbar_D13G022560	Gbar_D13G022570	Gbar_D13G022580	Gbar_D13G022590	Gbar_D13G022600	Gbar_D13G022610	Gbar_D13G022620	Gbar_D13G022630	Gbar_D13G022640	Gbar_D13G022650	Gbar_D13G022660	Gbar_D13G022670	Gbar_D13G022680	Gbar_D13G022690	Gbar_D13G022700	Gbar_D13G022710	Gbar_D13G022720	Gbar_D13G022730	Gbar_D13G022740	Gbar_D13G022750	Gbar_D13G022760	Gbar_D13G022770	Gbar_D13G022780	Gbar_D13G022790	Gbar_D13G022800	Gbar_D13G022810	Gbar_D13G022820	Gbar_D13G022830	Gbar_D13G022840	Gbar_D13G022850	Gbar_D13G022860	Gbar_D13G022870	Gbar_D13G022880	Gbar_D13G022890	Gbar_D13G022900	Gbar_D13G022910	Gbar_D13G022920	Gbar_D13G022930	Gbar_D13G022940	Gbar_D13G022950	Gbar_D13G022960	Gbar_D13G022970
Gbar_D13	58000001	59000000	1000000	110	Gbar_D13G023120	Gbar_D13G023130	Gbar_D13G023140	Gbar_D13G023150	Gbar_D13G023160	Gbar_D13G023170	Gbar_D13G023180	Gbar_D13G023190	Gbar_D13G023200	Gbar_D13G023210	Gbar_D13G023220	Gbar_D13G023230	Gbar_D13G023240	Gbar_D13G023250	Gbar_D13G023260	Gbar_D13G023270	Gbar_D13G023280	Gbar_D13G023290	Gbar_D13G023300	Gbar_D13G023310	Gbar_D13G023320	Gbar_D13G023330	Gbar_D13G023340	Gbar_D13G023350	Gbar_D13G023360	Gbar_D13G023370	Gbar_D13G023380	Gbar_D13G023390	Gbar_D13G023400	Gbar_D13G023410	Gbar_D13G023420	Gbar_D13G023430	Gbar_D13G023440	Gbar_D13G023450	Gbar_D13G023460	Gbar_D13G023470	Gbar_D13G023480	Gbar_D13G023490	Gbar_D13G023500	Gbar_D13G023510	Gbar_D13G023520	Gbar_D13G023530	Gbar_D13G023540	Gbar_D13G023550	Gbar_D13G023560
[truncated: 93 more columns]

## Sheet: Table S6
Supplementary Table 6 Phenotypic data of 19 Sea Island cotton accessions in the pedigree
Accessions	FL (mm)	FU (%)	FS (cN·tex-1)	FE (%)	FM	FBN	BN	SBW (g)	LP (%)	SI (g)
9122И	32.4033	84.2163	37.1145	7.05794	3.65914	11.2704	9.91852	2.83069	30.0086	11.4233
JH1	35.2571	86.9808	39.2026	7.03952	4.14112	10.1519	7.38148	2.89859	29.3205	13.6233
XH6	34.3648	87.7691	42.407	6.58067	4.58217	12.063	8.21111	2.83263	29.5795	12.2133
XH12	33.6442	87.3517	37.7868	7.25429	4.45989	10.3296	9.33704	3.02852	32.2516	11.7333
XH3	34.9133	87.1819	39.3038	6.93368	3.92999	11.6963	10.9037	3.09667	32.8611	11.07
Giza70	34.6723	87.6578	43.8687	6.92518	3.98646	10.5741	9.33704	3.04583	34.5391	10.7717
XH16	37.1412	87.5187	45.504	6.69806	3.94271	11.6556	8.72148	2.93044	30.1028	12.7617
XH26	35.4182	87.849	47.8238	6.42896	4.21103	11.5667	11.5185	3.02446	34.1929	12.4183
86430	37.403	88.8284	42.3352	7.35121	4.06509	10.7	9.18889	2.93333	30.168	14.13
XH20	34.2909	86.5386	44.6246	7.36671	4.40827	11.8333	8.61852	3.02156	31.2928	11.765
XH47	36.2579	87.8468	49.6592	6.17603	3.94649	12.4333	9.48852	3.35323	32.7109	12.1925
XH8	34.3549	86.8081	38.1528	6.84473	4.45706	11.4926	9.74074	3.28319	32.0765	12.0594
XH10	34.714	86.3975	37.999	7.25195	3.64798	11.763	9.87037	3.07687	34.1415	11.7367
XH24	35.157	87.137	44.5233	6.31289	4.27453	10.9407	10.1593	3.13681	31.9864	11.85
S03	34.1048	87.225	40.4424	7.02852	4.14209	11.8444	10.6741	2.95856	33.5062	11.8433
107	35.8601	87.3977	40.7602	6.88824	3.77163	10.6	8.67037	2.93758	30.8145	13.1783
XH35	36.9757	87.2906	44.3406	6.20999	4.04835	11.9593	10.9407	3.22096	32.4738	12.2056
XH39	39.5686	88.968	49.5296	5.84699	3.76065	12.1259	9.21259	3.46926	30.8306	12.9472
XH60	37.3039	86.9284	42.1609	6.87941	4.10871	12.563	10.9796	3.57611	36.1169	11.51

## Sheet: Table S7
Supplementary Table 7 Homologous sequences in XH35 specifically inherited from 13 parents in our pedigree
Chromosome	Strat	End	Length	Parent	Affected genes
A01	840436	884324	43889	XH8	-
A01	1259175	1271786	12612	Giza70	-
A01	2034892	2068246	33355	XH8	Gbar_A01G002230	Gbar_A01G002240	Gbar_A01G002250	Gbar_A01G002260	Gbar_A01G002270
A01	2886696	2893449	6754	XH24	-
A01	3543865	3573607	29743	Giza70	Gbar_A01G003450	Gbar_A01G003460	Gbar_A01G003470
A01	3739859	3749141	9283	XH8	-
A01	3751217	3765539	14323	XH8	-
A01	3847815	3852241	4427	Giza70	-
A01	4025029	4074583	49555	XH8	Gbar_A01G003600	Gbar_A01G003610	Gbar_A01G003620	Gbar_A01G003630	Gbar_A01G003640	Gbar_A01G003650
A01	5640582	5653139	12558	XH12	-
A01	6312404	6313119	716	9122И	-
A01	6320078	6323831	3754	S03	-
A01	6329937	6332795	2859	XH16	-
A01	6727698	6766951	39254	XH12	Gbar_A01G004770	Gbar_A01G004780	Gbar_A01G004790	Gbar_A01G004800	Gbar_A01G004810
A01	11749966	11756138	6173	XH12	-
A01	11950498	11961736	11239	XH12	-
A01	14755849	14851068	95220	XH24	Gbar_A01G008590
A01	16678039	16683887	5849	XH10	-
A01	16941790	16946199	4410	XH8	-
A01	17088208	17099617	11410	XH20	-
A01	25521580	25537581	16002	XH3	Gbar_A01G011030	Gbar_A01G011040
A01	25548107	25557376	9270	XH3	-
A01	25730658	25742446	11789	XH3	-
A01	26355816	26375471	19656	XH20	-
A01	26420572	26438125	17554	XH3	-
A01	26980564	26981114	551	Giza70	-
A01	32785366	32869648	84283	S03	-
A01	33690895	33835006	144112	S03	Gbar_A01G011940	Gbar_A01G011950
A01	40294082	40296955	2874	XH12	-
A01	40562063	40572873	10811	XH12	-
A01	41053920	41061052	7133	S03	-
A01	41228681	41236183	7503	XH10	-
A01	41488574	41495157	6584	JH1	-
A01	42408761	42416438	7678	9122И	-
A01	43473066	43480145	7080	Giza70	-
A01	43480917	43485609	4693	S03	-
A01	44016460	44022683	6224	9122И	-
A01	44503338	44515498	12161	JH1	-
A01	44516980	44525103	8124	86430	-
A01	45608740	45615534	6795	JH1	-
A01	51118163	51136890	18728	JH1	-
A01	51789374	51796290	6917	JH1	-
A01	52105201	52110989	5789	JH1	-
A01	52155357	52161977	6621	JH1	-
A01	52208150	52231435	23286	JH1	Gbar_A01G013210	Gbar_A01G013220	Gbar_A01G013230
A01	52638409	52644889	6481	9122И	-
A01	52716851	52721891	5041	JH1	-
A01	53174219	53185134	10916	9122И	Gbar_A01G013290
A01	53367446	53369839	2394	S03	-
A01	53508728	53513839	5112	JH1	-
A01	53583262	53588345	5084	9122И	-
A01	53834285	53838782	4498	9122И	-
A01	54054180	54059923	5744	XH12	-
A01	54310050	54312595	2546	9122И	-
A01	54372417	54376163	3747	XH12	-
A01	54471531	54480791	9261	JH1	-
A01	54587792	54592703	4912	XH12	-
A01	54758813	54763155	4343	JH1	-
A01	55245191	55251826	6636	JH1	-
A01	55277369	55281132	3764	XH24	-
A01	56440431	56445857	5427	XH24	-
A01	56462732	56467256	4525	S03	-
A01	56663288	56668757	5470	S03	-
A01	57053660	57061043	7384	JH1	-
A01	57195560	57202120	6561	XH12	-
A01	57305460	57308964	3505	S03	-
A01	57437372	57443380	6009	Giza70	-
A01	57478471	57483375	4905	JH1	-
A01	57731691	57735271	3581	S03	-
A01	57852431	57857983	5553	XH12	-
A01	57868954	57873084	4131	JH1	-
A01	57950881	57956828	5948	JH1	-
A01	58220234	58224085	3852	XH12	-
A01	58351694	58356238	4545	XH12	-
A01	58394752	58397067	2316	9122И	-
A01	58580401	58599801	19401	JH1	-
A01	58830588	58833664	3077	XH12	-
A01	59388931	59395501	6571	XH12	-
A01	59752201	59756619	4419	JH1	-
A01	59831674	59835159	3486	XH24	-
A01	60231405	60237765	6361	XH12	-
A01	60318277	60324552	6276	XH24	-
A01	61480460	61488497	8038	XH12	-
A01	62158331	62166949	8619	Giza70	-
A01	62359442	62364826	5385	XH12	-
A01	62376674	62381336	4663	JH1	-
A01	62469255	62474719	5465	JH1	-
A01	62568602	62573059	4458	Giza70	-
A01	62681802	62686046	4245	XH24	-
A01	62689466	62693010	3545	JH1	-
A01	62694028	62699087	5060	JH1	-
A01	62833374	62839691	6318	XH12	-
A01	62925735	62930532	4798	JH1	-
A01	63379241	63383520	4280	Giza70	-
A01	65102271	65106086	3816	JH1	-
A01	65278713	65281641	2929	Giza70	-
A01	65287008	65288431	1424	9122И	-
A01	67137256	67143588	6333	XH12	-
A01	67164747	67173139	8393	9122И	-
A01	67322851	67329040	6190	JH1	-
A01	67475287	67481716	6430	XH12	-
A01	67508266	67514790	6525	XH12	-
A01	67643535	67648886	5352	Giza70	-
A01	68141734	68146555	4822	XH12	-
A01	69296472	69304575	8104	JH1	-
A01	69334118	69337196	3079	Giza70	-
A01	69920728	69934451	13724	JH1	-
A01	70002591	70005255	2665	XH20	-
A01	70537720	70547380	9661	JH1	-
A01	70739925	70742765	2841	9122И	-
A01	70825069	70832076	7008	JH1	-
A01	71368160	71375200	7041	XH12	-
A01	71398799	71399710	912	S03	-
A01	71498503	71504513	6011	Giza70	-
A01	71616702	71618164	1463	XH24	-
A01	71785575	71794391	8817	Giza70	Gbar_A01G014030
A01	71817242	71827876	10635	XH12	Gbar_A01G014040	Gbar_A01G014050
A01	71867936	71879557	11622	XH12	-
A01	71884318	71888151	3834	XH12	-
A01	71911540	71917855	6316	XH12	-
A01	72033909	72045688	11780	XH12	Gbar_A01G014070	Gbar_A01G014080
A01	72154230	72160943	6714	XH12	-
A01	72259151	72266899	7749	XH12	-
A01	72306917	72315108	8192	S03	-
A01	72360950	72366613	5664	9122И	-
A01	72646387	72652906	6520	Giza70	-
A01	72730993	72734391	3399	Giza70	-
A01	72843002	72846477	3476	XH20	-
A01	73061816	73068489	6674	Giza70	-
A01	73086752	73094092	7341	XH20	-
A01	73129362	73134984	5623	9122И	-
A01	73174437	73183805	9369	9122И	-
A01	73355884	73358948	3065	Giza70	-
A01	73400567	73407183	6617	Giza70	-
A01	73657906	73661301	3396	Giza70	-
A01	73663576	73666552	2977	9122И	-
A01	73672140	73677493	5354	9122И	-
A01	73784647	73809218	24572	XH24	-
A01	73816465	73821238	4774	Giza70	-
A01	73937257	73959919	22663	Giza70	-
A01	74008180	74012088	3909	S03	-
A01	74021413	74048413	27001	S03	-
A01	74172979	74175585	2607	XH24	-
A01	74175927	74180766	4840	XH24	-
A01	74217321	74223908	6588	Giza70	-
A01	74251126	74255256	4131	Giza70	-
A01	74268598	74371285	102688	Giza70	Gbar_A01G014240
A01	74426470	74430173	3704	S03	-
A01	74471203	74476007	4805	XH20	-
A01	74479430	74495520	16091	XH24	-
A01	74588258	74592664	4407	XH24	-
A01	74622946	74627382	4437	Giza70	-
A01	74642488	74647452	4965	Giza70	-
A01	74668199	74672239	4041	XH24	-
A01	74740547	74755482	14936	S03	-
A01	74831793	74837344	5552	Giza70	-
A01	74868756	74872309	3554	XH24	-
A01	74938723	74942956	4234	Giza70	-
A01	75082236	75086535	4300	XH24	-
A01	75124022	75127565	3544	XH24	-
A01	75396540	75400370	3831	XH24	-
A01	75871891	75877368	5478	XH24	-
A01	75959544	75963657	4114	9122И	-
A01	76008388	76012721	4334	S03	-
A01	76017618	76023697	6080	9122И	-
A01	76074272	76087481	13210	9122И	Gbar_A01G014270
A01	76138611	76145936	7326	9122И	-
A01	76218542	76225277	6736	XH24	-
A01	76285064	76290244	5181	XH24	-
A01	76357579	76361709	4131	Giza70	-
A01	76364525	76372126	7602	9122И	-
A01	76516041	76520284	4244	9122И	-
A01	76589551	76592894	3344	XH24	-
A01	76617360	76621637	4278	Giza70	-
A01	76653466	76657258	3793	Giza70	-
A01	76752412	76762290	9879	9122И	-
A01	76791283	76793741	2459	XH20	-
A01	76939850	76944763	4914	XH20	-
A01	76997406	77002234	4829	9122И	-
A01	77014891	77017962	3072	9122И	-
A01	77420556	77422764	2209	XH24	-
A01	77465322	77469400	4079	XH24	-
A01	77474207	77476676	2470	XH24	-
A01	77504330	77507110	2781	XH20	-
A01	77612651	77615537	2887	S03	-
A01	77749717	77753727	4011	Giza70	-
A01	77775760	77780576	4817	XH24	-
A01	77809312	77812493	3182	9122И	-
A01	78839482	78847231	7750	9122И	-
A01	78931437	78935458	4022	9122И	-
A01	79125824	79131976	6153	Giza70	-
A01	79162984	79170662	7679	Giza70	-
A01	79184685	79189262	4578	Giza70	-
A01	89971603	89979110	7508	9122И	-
A01	90068576	90078028	9453	9122И	-
A01	90100523	90108629	8107	9122И	-
A01	90123443	90142463	19021	9122И	-
A01	90252295	90307433	55139	9122И	-
A01	90373697	90385855	12159	9122И	-
A01	90414092	90421729	7638	9122И	-
A01	90523096	90532843	9748	9122И	-
A01	90553154	90560422	7269	9122И	-
A01	90612435	90618293	5859	9122И	-
A01	90620947	90629614	8668	S03	Gbar_A01G015070
A01	90649763	90655215	5453	9122И	-
A01	90720010	90726775	6766	9122И	-
A01	90794676	90802036	7361	9122И	-
A01	90834765	90841621	6857	S03	-
A01	90949278	90955279	6002	9122И	-
A01	91037543	91043679	6137	S03	-
A01	91055392	91062373	6982	9122И	-
A01	91087151	91091142	3992	S03	-
A01	91228900	91244485	15586	9122И	-
A01	91257573	91266509	8937	9122И	-
A01	91314833	91320011	5179	9122И	-
A01	91336234	91341723	5490	9122И	-
A01	91526974	91542271	15298	9122И	Gbar_A01G015120
A01	91554147	91559381	5235	S03	-
A01	91614348	91618633	4286	S03	-
A01	91718422	91723844	5423	9122И	-
A01	91749796	91753281	3486	9122И	-
A01	91782940	91789699	6760	9122И	-
A01	91789846	91794369	4524	9122И	-
A01	91835236	91842231	6996	S03	-
A01	91846871	91859136	12266	9122И	-
A01	91984924	91992118	7195	9122И	-
A01	92091796	92101981	10186	9122И	-
A01	92121782	92129051	7270	9122И	Gbar_A01G015240	Gbar_A01G015250
A01	92131494	92137565	6072	9122И	-
A01	92159098	92162845	3748	9122И	-
A01	92183619	92190698	7080	9122И	-
A01	92200519	92207507	6989	S03	-
A01	92211771	92214334	2564	9122И	-
A01	92216302	92218920	2619	9122И	-
A01	92299674	92304793	5120	9122И	-
A01	92376244	92397180	20937	9122И	-
A01	92452306	92476823	24518	9122И	-
A01	92518928	92526400	7473	S03	-
A01	92543807	92546876	3070	9122И	-
A01	92577641	92581754	4114	9122И	Gbar_A01G015310
A01	92592173	92601595	9423	S03	-
A01	92604035	92610324	6290	9122И	-
A01	92619726	92625430	5705	9122И	-
A01	92660669	92667691	7023	9122И	-
A01	92711963	92718517	6555	9122И	-
A01	92724413	92729002	4590	S03	-
A01	92779147	92783201	4055	9122И	-
A01	92814044	92818561	4518	S03	-
A01	92821286	92827896	6611	9122И	-
A01	92835413	92841761	6349	9122И	-
A01	92921229	92924970	3742	S03	-
A01	92937611	92942790	5180	S03	-
A01	93081194	93088214	7021	9122И	-
A01	93151904	93156760	4857	9122И	-
A01	93162054	93168387	6334	9122И	-
A01	93183216	93192953	9738	9122И	-
A01	93195676	93201610	5935	9122И	-
A01	93371951	93377235	5285	S03	-
A01	93447454	93454842	7389	9122И	-
A01	93460134	93467171	7038	S03	-
A01	93485785	93496449	10665	S03	-
A01	93533921	93537788	3868	9122И	-
A01	93581945	93586759	4815	S03	-
A01	93657088	93661777	4690	S03	-
A01	93663673	93673646	9974	9122И	-
A01	93685478	93696973	11496	9122И	-
A01	93712528	93718719	6192	9122И	-
A01	93728255	93735154	6900	9122И	-
A01	93813267	93816253	2987	9122И	-
A01	93821142	93833219	12078	S03	-
A01	93834293	93841090	6798	9122И	-
A01	93842737	93847532	4796	9122И	-
A01	93854053	93857421	3369	9122И	-
A01	93872929	93881051	8123	9122И	-
A01	93889839	93894532	4694	9122И	-
A01	93913785	93936192	22408	9122И	-
A01	93985875	93991684	5810	9122И	-
A01	94090899	94094896	3998	S03	-
A01	94135601	94141251	5651	9122И	-
A01	94217265	94220301	3037	S03	-
A01	94247123	94254124	7002	9122И	-
A01	94298941	94303963	5023	S03	-
A01	94398107	94409462	11356	9122И	-
A01	94425375	94428862	3488	9122И	-
A01	94429105	94432812	3708	9122И	-
A01	94450990	94458303	7314	9122И	-
A01	94492340	94499309	6970	9122И	-
A01	94826503	94830922	4420	9122И	-
A01	94855130	94861586	6457	9122И	-
A01	94898116	94902489	4374	9122И	-
A01	94906481	94910283	3803	S03	-
A01	94920969	94927563	6595	9122И	-
A01	94929084	94934409	5326	S03	-
A01	94938927	94942826	3900	9122И	-
A01	94950315	94964365	14051	9122И	-
A01	95040433	95044827	4395	9122И	-
A01	95048427	95052066	3640	9122И	-
A01	95056208	95063450	7243	S03	-
A01	95113324	95119363	6040	9122И	-
A01	95169815	95175381	5567	9122И	-
A01	95181471	95188909	7439	S03	-
A01	95194909	95201498	6590	9122И	-
A01	95272110	95275824	3715	9122И	-
A01	95326017	95330626	4610	9122И	-
A01	95331404	95336568	5165	9122И	-
A01	95339534	95342979	3446	9122И	-
A01	95388013	95395038	7026	9122И	-
A01	95426045	95432652	6608	S03	-
A01	95534472	95539455	4984	9122И	-
A01	95562747	95565295	2549	9122И	-
A01	95593125	95598933	5809	9122И	-
A01	96125723	96130208	4486	9122И	-
A01	96212060	96218176	6117	9122И	-
A01	96247702	96274672	26971	9122И	-
A01	96288640	96294302	5663	9122И	-
A01	96307142	96310339	3198	9122И	-
A01	96320418	96321064	647	9122И	-
A01	96322191	96323667	1477	9122И	-
A01	96386194	96392618	6425	9122И	-
A01	96441516	96445150	3635	S03	-
A01	96536772	96542702	5931	S03	-
A01	96612957	96618564	5608	9122И	-
A01	96625977	96635914	9938	9122И	-
A01	96673527	96679823	6297	9122И	-
A01	96680170	96686382	6213	9122И	-
A01	96694535	96697609	3075	9122И	-
A01	96732987	96743114	10128	9122И	-
A01	96751121	96758308	7188	9122И	-
A01	96812948	96822592	9645	S03	-
A01	96845673	96857556	11884	9122И	-
A01	96868608	96875932	7325	9122И	-
A01	96925555	96931921	6367	9122И	-
A01	96935571	96940106	4536	S03	-
A01	96951792	96960339	8548	9122И	-
A01	96983472	96992747	9276	9122И	-
A01	97062277	97066167	3891	S03	-
A01	97067437	97070993	3557	9122И	-
A01	97073057	97079678	6622	9122И	-
A01	97114726	97120714	5989	9122И	-
A01	97206086	97212109	6024	S03	-
A01	97239192	97246040	6849	9122И	-
A01	97258416	97263657	5242	9122И	-
A01	97346776	97351067	4292	9122И	-
A01	97374635	97381944	7310	S03	-
A01	97456723	97466303	9581	S03	-
A01	97466837	97475455	8619	9122И	-
A01	97515917	97524920	9004	9122И	-
A01	97526112	97532160	6049	9122И	-
A01	97540115	97548093	7979	9122И	-
A01	97554412	97561291	6880	9122И	-
A01	97587496	97598136	10641	9122И	-
A01	97745396	97761585	16190	9122И	-
A01	97789378	97801057	11680	9122И	Gbar_A01G015740
A01	97843664	97851752	8089	9122И	-
A01	97892938	97896830	3893	9122И	-
A01	97920181	97929185	9005	9122И	-
A01	97934547	97943586	9040	9122И	-
A01	97947191	97957480	10290	9122И	-
A01	98007973	98016228	8256	9122И	-
A01	98032271	98037211	4941	S03	-
A01	98109875	98115709	5835	9122И	-
A01	98130426	98138360	7935	9122И	-
A01	98197198	98203640	6443	9122И	-
A01	98209915	98214160	4246	9122И	-
A01	98260970	98267178	6209	9122И	-
A01	98304379	98311907	7529	9122И	-
A01	98351337	98389050	37714	9122И	-
A01	98451524	98463220	11697	9122И	-
A01	98537114	98546103	8990	9122И	-
A01	98549127	98554999	5873	9122И	-
A01	98659916	98666980	7065	S03	-
A01	98697694	98705045	7352	9122И	-
A01	98717788	98723838	6051	9122И	-
A01	98740497	98751475	10979	9122И	-
A01	98784246	98793337	9092	9122И	-
A01	98797810	98804669	6860	9122И	-
A01	98894865	98900892	6028	S03	-
A01	98958975	98962966	3992	9122И	-
A01	98996200	99020130	23931	9122И	-
A01	99048067	99053896	5830	9122И	-
A01	99054820	99061479	6660	S03	-
A01	99069829	99076684	6856	S03	-
A01	99088332	99102706	14375	9122И	Gbar_A01G015950
A01	99163614	99169923	6310	S03	-
A01	99178315	99188207	9893	9122И	-
A01	99647564	99664046	16483	9122И	Gbar_A01G015970	Gbar_A01G015980
A01	99685547	99699086	13540	S03	-
A01	99741074	99747390	6317	9122И	-
A01	99752897	99760458	7562	9122И	-
A01	99766227	99773934	7708	9122И	-
A01	99825223	99831767	6545	9122И	-
A01	99857841	99875075	17235	9122И	-
A01	99892363	99899228	6866	9122И	-
A01	99951635	99957448	5814	9122И	-
A01	99959304	99964520	5217	9122И	-
A01	100000211	100004842	4632	9122И	-
A01	100013428	100014793	1366	9122И	-
A01	100090486	100095069	4584	9122И	-
A01	100147257	100151780	4524	9122И	-
A01	100161003	100165633	4631	9122И	-
A01	100166571	100171273	4703	S03	-
A01	100218763	100223409	4647	9122И	-
A01	100250007	100254982	4976	9122И	-
A01	100323485	100327809	4325	S03	-
A01	100363845	100367925	4081	S03	-
A01	100370530	100377683	7154	9122И	-
A01	100383985	100392854	8870	9122И	-
A01	100402681	100407931	5251	S03	-
A01	100413788	100415324	1537	S03	-
A01	100462721	100469024	6304	9122И	-
A01	100530352	100546852	16501	9122И	Gbar_A01G016040
A01	100591058	100604547	13490	9122И	Gbar_A01G016080
A01	100617659	100631361	13703	9122И	Gbar_A01G016090
A01	100710701	100716383	5683	9122И	-
A01	100758368	100769832	11465	S03	-
A01	100813134	100816413	3280	S03	-
A01	100818548	100829775	11228	9122И	-
A01	100844861	100851622	6762	9122И	-
A01	100852218	100864250	12033	9122И	Gbar_A01G016130
A01	100890757	100899642	8886	9122И	-
A01	100945687	100950750	5064	S03	Gbar_A01G016170
A01	101031440	101042967	11528	9122И	-
A01	101168006	101172931	4926	S03	-
A01	101225389	101233967	8579	S03	-
A01	101237930	101243272	5343	S03	-
A01	101296170	101299966	3797	9122И	-
A01	101381118	101391101	9984	S03	-
A01	101549390	101557455	8066	9122И	-
A01	101596313	101602874	6562	S03	-
A01	101614594	101618973	4380	S03	-
A01	101626591	101631914	5324	9122И	-
A01	101671436	101677704	6269	9122И	-
A01	101853328	101857019	3692	9122И	-
A01	101914943	101926968	12026	9122И	-
A01	104716266	104720575	4310	XH6	-
A01	106171663	106177400	5738	XH10	-
A01	107376831	107392019	15189	XH10	Gbar_A01G018020
A01	107490980	107494561	3582	86430	-
A01	107536535	107544414	7880	XH10	-
A01	107775716	107789988	14273	XH16	Gbar_A01G018200
A01	107806921	107818329	11409	XH3	Gbar_A01G018210
A01	107937765	107947521	9757	XH3	Gbar_A01G018260
A01	108000496	108005294	4799	XH10	-
A01	108302703	108308614	5912	XH3	-
A01	108413607	108419767	6161	XH10	-
A01	108420548	108434434	13887	XH3	-
A01	108921272	108931541	10270	86430	-
A01	108970080	108971173	1094	XH3	-
A01	109292268	109301167	8900	XH16	-
A01	109346354	109354891	8538	XH10	Gbar_A01G018770
A01	109457337	109467834	10498	XH10	-
A01	109524255	109531771	7517	XH10	-
A01	109650862	109665580	14719	XH10	Gbar_A01G018890	Gbar_A01G018900	Gbar_A01G018910
A01	110658934	110664196	5263	XH24	-
A01	111147065	111190953	43889	Giza70	-
A01	111493240	111528815	35576	Giza70	-
A01	111647840	111690744	42905	JH1	Gbar_A01G019900	Gbar_A01G019910	Gbar_A01G019920
A01	112900819	112927668	26850	XH10	-
A01	112974035	112987048	13014	JH1	-
A01	114295549	114328893	33345	XH8	Gbar_A01G021610	Gbar_A01G021620	Gbar_A01G021630	Gbar_A01G021640
A01	114423955	114444451	20497	Giza70	Gbar_A01G021780
A01	114459778	114467851	8074	Giza70	Gbar_A01G021820
A01	114627337	114648410	21074	Giza70	Gbar_A01G021960
A01	115400544	115462531	61988	XH3	Gbar_A01G022740	Gbar_A01G022750	Gbar_A01G022760	Gbar_A01G022770	Gbar_A01G022780	Gbar_A01G022790	Gbar_A01G022800	Gbar_A01G022810	Gbar_A01G022820	Gbar_A01G022830	Gbar_A01G022840	Gbar_A01G022850
A02	630494	640173	9680	XH10	-
A02	705268	714288	9021	XH12	-
A02	959438	963960	4523	XH8	Gbar_A02G001030
A02	1115364	1155030	39667	XH8	Gbar_A02G001220	Gbar_A02G001230
A02	1689073	1698330	9258	XH16	Gbar_A02G001570
A02	1790337	1814985	24649	XH8	Gbar_A02G001660	Gbar_A02G001670
A02	2013250	2025204	11955	XH8	Gbar_A02G001750
A02	2135384	2147351	11968	XH20	Gbar_A02G001830
A02	2404056	2411730	7675	XH8	-
A02	2481871	2493248	11378	XH3	-
A02	2534046	2557668	23623	JH1	-
A02	2803985	2810410	6426	XH8	-
A02	2872930	2877459	4530	XH8	-
A02	2882342	2888958	6617	JH1	-
A02	2909919	2921338	11420	XH3	-
A02	3050390	3050970	581	XH20	-
A02	4893053	4899998	6946	XH10	-
A02	4976357	4985691	9335	XH10	-
A02	4996112	5011635	15524	XH8	-
A02	5529744	5539433	9690	XH24	Gbar_A02G004340
A02	5593295	5600969	7675	XH8	-
A02	5647511	5652445	4935	XH8	-
A02	5655667	5658353	2687	XH8	-
A02	6204240	6213575	9336	XH24	-
A02	6261632	6270668	9037	XH8	-
A02	6702909	6703821	913	Giza70	-
A02	6753756	6772658	18903	XH8	Gbar_A02G004880	Gbar_A02G004890	Gbar_A02G004900
A02	6808900	6860860	51961	XH8	-
A02	7773748	7780078	6331	XH6	-
A02	7808255	7848617	40363	XH12	-
A02	9553137	9572487	19351	XH6	Gbar_A02G006140
A02	9989299	10014521	25223	JH1	Gbar_A02G006330
A02	10042738	10050197	7460	XH10	-
A02	10147990	10153105	5116	JH1	-
A02	10897299	10923541	26243	XH10	-
A02	10944828	10960196	15369	XH10	-
A02	14367042	14410060	43019	XH12	-
A02	17575504	17651384	75881	S03	Gbar_A02G008100
A02	17722945	17747275	24331	XH10	-
A02	18146029	18197409	51381	Giza70	Gbar_A02G008140	Gbar_A02G008150
A02	19375387	19376663	1277	XH3	-
A02	24481057	24541102	60046	S03	Gbar_A02G008810
A02	25186282	25235548	49267	XH10	-
A02	26035528	26072689	37162	XH3	Gbar_A02G009030
A02	26202674	26212518	9845	XH3	-
A02	27860897	27901062	40166	XH10	-
A02	28793766	28815912	22147	XH24	-
A02	29243640	29261981	18342	XH24	-
A02	29342402	29373616	31215	XH24	-
A02	29441288	29482306	41019	XH10	-
A02	29499610	29550709	51100	XH24	Gbar_A02G009260
A02	30003723	30035218	31496	XH10	-
A02	30666680	30702404	35725	XH10	Gbar_A02G009350
A02	30721855	30762221	40367	XH10	-
A02	31594864	31639273	44410	XH10	-
A02	31667558	31679362	11805	XH10	-
A02	34432176	34459345	27170	9122И	-
A02	34514095	34562998	48904	XH8	-
A02	34771237	34807751	36515	JH1	-
A02	35032606	35076474	43869	9122И	Gbar_A02G009760
A02	35082320	35304669	222350	JH1	-
A02	35354780	35356024	1245	JH1	-
A02	35412355	35436227	23873	JH1	-
A02	35803121	35827032	23912	XH16	-
A02	36614747	36662945	48199	XH12	-
A02	36758749	36788666	29918	9122И	-
A02	37224282	37268193	43912	JH1	-
A02	40841816	40872654	30839	XH12	Gbar_A02G010000
A02	41298298	41377374	79077	9122И	Gbar_A02G010080	Gbar_A02G010090	Gbar_A02G010100
A02	41919822	41930513	10692	JH1	-
A02	42663042	42699848	36807	XH12	-
A02	44107547	44395147	287601	XH12	Gbar_A02G010520	Gbar_A02G010530	Gbar_A02G010540
A02	46293748	46453995	160248	XH10	Gbar_A02G010890	Gbar_A02G010900	Gbar_A02G010910	Gbar_A02G010920
A02	55654283	55683311	29029	JH1	-
A02	58898945	58953766	54822	XH3	-
A02	68931750	69033646	101897	JH1	Gbar_A02G012200
A02	71110569	71196493	85925	XH10	Gbar_A02G012310
A02	77455840	77487426	31587	JH1	-
A02	77920808	78004212	83405	S03	Gbar_A02G012930
A02	78323201	78414345	91145	JH1	-
A02	78781561	78802136	20576	S03	-
A02	79012777	79030455	17679	S03	-
A02	79292504	79302398	9895	S03	-
A02	79391125	79410695	19571	JH1	-
A02	79583970	79596665	12696	S03	-
A02	79686054	79704667	18614	S03	-
A02	79807227	79828882	21656	JH1	-
A02	80039361	80047731	8371	JH1	-
A02	80121288	80133962	12675	JH1	-
A02	80153848	80167761	13914	JH1	-
A02	80306815	80325107	18293	JH1	-
A02	80327291	80357431	30141	JH1	-
A02	80483024	80538577	55554	JH1	Gbar_A02G013140	Gbar_A02G013150
A02	80614719	80620745	6027	JH1	-
A02	80690887	80702170	11284	JH1	-
A02	87367588	87424728	57141	S03	Gbar_A02G013720	Gbar_A02G013730
A02	90553899	90740837	186939	S03	Gbar_A02G014130	Gbar_A02G014140	Gbar_A02G014150	Gbar_A02G014160
A02	92348300	92350718	2419	9122И	-
A02	94916428	94928713	12286	XH3	-
A02	95099629	95111694	12066	JH1	-
A02	95149056	95157591	8536	XH3	-
A02	95777992	95816600	38609	XH12	Gbar_A02G015750	Gbar_A02G015760	Gbar_A02G015770
A02	96963482	97054946	91465	S03	Gbar_A02G016300	Gbar_A02G016310	Gbar_A02G016320	Gbar_A02G016330	Gbar_A02G016340	Gbar_A02G016350	Gbar_A02G016360	Gbar_A02G016370	Gbar_A02G016380	Gbar_A02G016390
A03	1913664	1921155	7492	XH20	Gbar_A03G001600
A03	3197079	3204071	6993	XH8	-
A03	3994369	4001950	7582	XH24	-
A03	4009450	4022293	12844	Giza70	-
A03	4576366	4582850	6485	XH20	-
A03	5517646	5552962	35317	XH20	Gbar_A03G004050
A03	5888064	5911046	22983	XH10	Gbar_A03G004330
A03	6226090	6231097	5008	XH12	-
A03	6602118	6609854	7737	XH16	-
A03	13693345	13710499	17155	XH6	Gbar_A03G007080
A03	13712060	13721111	9052	XH8	-
A03	14108194	14118854	10661	XH12	-
A03	14123509	14131638	8130	XH24	-
A03	14277970	14293332	15363	Giza70	Gbar_A03G007200
A03	14325844	14339689	13846	XH8	Gbar_A03G007210	Gbar_A03G007220
A03	14962726	14973247	10522	XH6	-
A03	16022107	16101445	79339	XH8	Gbar_A03G007610
A03	18617830	18781560	163731	XH24	Gbar_A03G008360	Gbar_A03G008370
A03	21495400	21505379	9980	JH1	-
A03	27151781	27200218	48438	9122И	-
A03	27844422	27881956	37535	XH16	-
A03	27993370	28025018	31649	XH3	-
A03	28646422	28651261	4840	JH1	-
A03	28761521	28787729	26209	XH8	-
A03	28828124	28865014	36891	XH3	-
A03	30266890	30402814	135925	XH10	Gbar_A03G009330
A03	30926786	30937789	11004	JH1	-
A03	30947562	30969487	21926	XH10	-
A03	31682051	31710080	28030	JH1	-
A03	32705184	32738375	33192	XH12	-
A03	32801806	32824120	22315	XH24	-
A03	33080732	33101276	20545	XH20	-
A03	33379124	33391601	12478	XH12	-
A03	33718270	33728800	10531	XH8	-
A03	33741743	33752460	10718	86430	-
A03	34440645	34462970	22326	JH1	-
A03	34719676	34749515	29840	XH12	-
A03	35196453	35214460	18008	XH12	-
A03	35403951	35417343	13393	XH20	-
A03	35440045	35457447	17403	XH16	-
A03	35756088	35777033	20946	XH10	-
A03	35844575	35862439	17865	XH8	-
A03	36725865	36734698	8834	XH3	-
A03	36827391	36831700	4310	XH12	-
A03	36836416	36846949	10534	Giza70	-
A03	36986552	37028795	42244	86430	-
A03	37595097	37609782	14686	86430	-
A03	37762311	37777177	14867	XH24	-
A03	38096650	38151489	54840	XH24	-
A03	38623336	38626716	3381	XH8	-
A03	38776875	38794806	17932	XH12	-
A03	38817874	38825167	7294	XH16	-
A03	40580644	40585891	5248	XH10	-
A03	40603178	40607896	4719	JH1	-
A03	40808780	40814159	5380	XH16	-
A03	42669542	42759163	89622	XH10	Gbar_A03G010280
A03	43091947	43137779	45833	S03	-
A03	56776283	56914939	138657	Giza70	-
A03	61591479	61622755	31277	XH20	-
A03	67488718	67540092	51375	XH8	-
A03	67578054	67653106	75053	XH10	Gbar_A03G012550	Gbar_A03G012560	Gbar_A03G012570
A03	68533982	68575019	41038	9122И	Gbar_A03G012710	Gbar_A03G012720
A03	72377682	72379227	1546	XH16	-
A03	91769096	91783425	14330	XH8	-
A03	92249178	92272592	23415	XH16	-
A03	92770087	92793204	23118	XH16	-
A03	93018025	93024430	6406	XH6	-
A03	93189142	93210742	21601	86430	Gbar_A03G016020
A03	93303742	93310533	6792	XH12	-
A03	93430120	93518656	88537	XH20	Gbar_A03G016110	Gbar_A03G016120	Gbar_A03G016130
A03	93984125	94012527	28403	XH8	Gbar_A03G016290
A03	94209900	94247247	37348	XH20	Gbar_A03G016330
A03	94564773	94589968	25196	XH20	-
A03	94606073	94628714	22642	S03	-
A03	94993548	95007875	14328	Giza70	-
A03	96334798	96344911	10114	XH10	-
A03	97318598	97334068	15471	Giza70	Gbar_A03G017300	Gbar_A03G017310
A03	97458939	97491948	33010	XH12	Gbar_A03G017370	Gbar_A03G017380
A03	98671613	98684747	13135	XH8	Gbar_A03G017960	Gbar_A03G017970
A03	98959854	99000875	41022	XH6	Gbar_A03G018060	Gbar_A03G018070	Gbar_A03G018080	Gbar_A03G018090
A03	100409588	100416243	6656	XH10	-
A03	100584679	100620107	35429	S03	Gbar_A03G019040	Gbar_A03G019050
A03	100915575	100920495	4921	86430	-
A03	101005696	101017888	12193	86430	Gbar_A03G019430
A03	101228436	101234504	6069	86430	-
A03	101287407	101292648	5242	XH24	-
A03	101302477	101309392	6916	XH10	-
A03	101368089	101372536	4448	XH10	-
A03	101426492	101429514	3023	XH24	-
A03	101436076	101441974	5899	XH10	-
A03	101447673	101449878	2206	XH20	-
A03	101550758	101564137	13380	86430	-
A03	101589013	101606805	17793	86430	Gbar_A03G019650
A03	101876251	101894532	18282	Giza70	Gbar_A03G019840
A03	101974160	101983509	9350	Giza70	-
A03	102068130	102075688	7559	XH10	-
A03	102390439	102411917	21479	XH10	Gbar_A03G020390
A03	103794319	103820917	26599	Giza70	Gbar_A03G021840	Gbar_A03G021850	Gbar_A03G021860
A04	1513272	1521300	8029	JH1	-
A04	1627249	1723754	96506	JH1	Gbar_A04G001040	Gbar_A04G001050	Gbar_A04G001060	Gbar_A04G001070	Gbar_A04G001080	Gbar_A04G001090	Gbar_A04G001100	Gbar_A04G001110	Gbar_A04G001120
A04	1821870	1863004	41135	JH1	Gbar_A04G001240	Gbar_A04G001250
A04	2492833	2538591	45759	XH8	Gbar_A04G001410	Gbar_A04G001420	Gbar_A04G001430
A04	2916313	2924022	7710	XH24	-
A04	2970207	2975450	5244	XH8	-
A04	2993572	3028026	34455	XH8	Gbar_A04G001640	Gbar_A04G001650	Gbar_A04G001660	Gbar_A04G001670
A04	4680101	4705233	25133	XH8	-
A04	6165525	6175777	10253	XH10	-
A04	6190974	6224961	33988	JH1	-
A04	7783978	7800061	16084	JH1	-
A04	9367086	9373650	6565	XH24	-
A04	9642343	9658848	16506	S03	-
A04	9715162	9726427	11266	S03	-
A04	10037582	10054269	16688	XH24	-
A04	10138711	10167262	28552	XH16	Gbar_A04G004070
A04	10296765	10327282	30518	XH24	Gbar_A04G004120
A04	10387751	10395543	7793	XH10	-
A04	11092439	11106479	14041	XH16	-
A04	11195771	11209359	13589	S03	-
A04	11751217	11766337	15121	S03	-
A04	11767148	11782702	15555	XH24	-
A04	11931814	11977982	46169	XH24	Gbar_A04G004470	Gbar_A04G004480
A04	12238181	12251105	12925	S03	-
A04	12285306	12302594	17289	S03	Gbar_A04G004520
A04	12319779	12342514	22736	S03	-
A04	12391003	12412828	21826	S03	Gbar_A04G004570
A04	12438786	12455704	16919	S03	-
A04	12467430	12469068	1639	S03	-
A04	12534539	12552390	17852	XH24	-
A04	12563470	12571947	8478	XH24	-
A04	12660173	12674046	13874	S03	-
A04	12719858	12740867	21010	XH24	-
A04	12773842	12777237	3396	XH24	-
A04	13054927	13065484	10558	XH24	-
A04	13204321	13214206	9886	XH24	-
A04	13433048	13450958	17911	XH24	Gbar_A04G004790	Gbar_A04G004800
A04	13495889	13522486	26598	XH24	Gbar_A04G004810
A04	13538711	13579120	40410	XH24	Gbar_A04G004820	Gbar_A04G004830
A04	13785882	13795615	9734	S03	-
A04	14483778	14533858	50081	XH24	-
A04	15214359	15265934	51576	XH24	-
A04	15486222	15512786	26565	XH24	-
A04	16388454	16424476	36023	XH24	-
A04	16665734	16714156	48423	XH24	Gbar_A04G005110
A04	17019439	17051899	32461	S03	-
A04	17506510	17540599	34090	XH24	Gbar_A04G005200
A04	17607806	17659410	51605	XH24	Gbar_A04G005220	Gbar_A04G005230	Gbar_A04G005240
A04	17749857	17802834	52978	XH24	-
A04	18559815	18589315	29501	XH24	Gbar_A04G005340	Gbar_A04G005350	Gbar_A04G005360
A04	19019007	19050088	31082	XH24	-
A04	19232763	19269017	36255	S03	-
A04	19615403	19634342	18940	S03	-
A04	20510704	20545927	35224	XH24	-
A04	20573740	20609050	35311	XH24	-
A04	21031963	21064784	32822	XH24	-
A04	22601331	22627999	26669	XH24	-
A04	23381900	23433486	51587	XH24	Gbar_A04G005530
A04	23663361	23695338	31978	XH24	-
A04	23848513	23905036	56524	XH24	-
A04	25122666	25167474	44809	XH24	-
A04	25818412	25844992	26581	S03	-
A04	26230369	26251053	20685	XH24	-
A04	26346567	26376151	29585	XH24	-
A04	26386395	26424651	38257	XH24	Gbar_A04G005650
A04	26486364	26529376	43013	XH24	-
A04	26856036	26897366	41331	XH24	-
A04	26983867	27010119	26253	XH24	-
A04	27345171	27371620	26450	XH24	-
A04	27495628	27523662	28035	XH24	-
A04	27616489	27639322	22834	XH24	-
A04	27721538	27763079	41542	XH24	-
A04	27838852	27851593	12742	XH24	-
A04	28329446	28362084	32639	XH24	Gbar_A04G005700	Gbar_A04G005710
A04	28387646	28403712	16067	XH24	-
A04	28427258	28445912	18655	XH24	-
A04	28524951	28558777	33827	XH24	-
A04	29432945	29449534	16590	XH24	-
A04	29571055	29590082	19028	S03	-
A04	29629017	29633243	4227	S03	-
A04	29640318	29642567	2250	S03	-
A04	29648684	29676635	27952	XH24	-
A04	29845609	29862229	16621	XH24	-
A04	29925622	29942819	17198	XH24	-
A04	30155992	30159541	3550	XH24	-
A04	30532613	30547023	14411	XH24	-
A04	30988503	31004361	15859	XH24	-
A04	31844733	31866463	21731	XH24	-
A04	32341334	32366844	25511	XH24	-
A04	32766822	32782876	16055	S03	-
A04	33066403	33084240	17838	XH24	-
A04	33381668	33401982	20315	XH24	-
A04	33428936	33454769	25834	S03	-
A04	34262818	34284333	21516	XH24	-
A04	34567606	34596875	29270	S03	-
A04	34635202	34648084	12883	XH24	-
A04	35092081	35113082	21002	XH24	-
A04	35172133	35185353	13221	XH24	-
A04	36064374	36088663	24290	S03	-
A04	36275046	36299361	24316	XH24	-
A04	36649722	36673050	23329	XH24	-
A04	36780626	36796648	16023	XH24	-
A04	37318636	37342582	23947	XH24	-
A04	37543043	37568441	25399	XH24	-
A04	37634430	37651757	17328	XH24	-
A04	37666767	37681822	15056	XH24	-
A04	37738593	37751990	13398	XH24	-
A04	37900468	37919582	19115	XH24	-
A04	37981483	37994437	12955	XH24	-
A04	38701978	38725554	23577	XH24	-
A04	39276119	39294351	18233	XH24	-
A04	39368369	39374355	5987	XH24	-
A04	39611230	39631680	20451	XH24	-
A04	40014931	40032950	18020	XH24	-
A04	40076923	40082690	5768	S03	-
A04	40529175	40546198	17024	XH24	-
A04	40580446	40589152	8707	XH24	-
A04	40640827	40646202	5376	S03	-
A04	40647488	40655312	7825	XH24	-
A04	40786796	40796983	10188	XH24	-
A04	40954529	40961301	6773	XH24	-
A04	41014738	41021804	7067	S03	-
A04	41156548	41176517	19970	XH24	-
A04	41344536	41348913	4378	XH24	-
A04	41399617	41411480	11864	XH24	-
A04	41435934	41444930	8997	XH24	-
A04	41606999	41621454	14456	XH24	-
A04	41622562	41630698	8137	XH24	-
A04	41634019	41641938	7920	XH24	-
A04	41661826	41671954	10129	XH24	-
A04	41714916	41725379	10464	XH24	-
A04	42008014	42020670	12657	XH24	-
A04	42047137	42051428	4292	XH24	-
A04	42063379	42071883	8505	XH24	-
A04	42123303	42129798	6496	XH24	-
A04	42198568	42208235	9668	XH24	-
A04	42254756	42263068	8313	XH24	-
A04	42399978	42410883	10906	XH24	-
A04	42429555	42439315	9761	XH24	-
A04	42506349	42519739	13391	XH24	-
A04	42945618	42954314	8697	XH24	-
A04	43068728	43076666	7939	XH24	-
A04	43113968	43122036	8069	XH24	-
A04	43269349	43284318	14970	S03	Gbar_A04G006190
A04	43441511	43450331	8821	XH24	-
A04	43689165	43698572	9408	XH24	-
A04	43711277	43720843	9567	XH24	-
A04	43997467	44004295	6829	XH24	-
A04	44005576	44011716	6141	XH24	-
A04	44086313	44094963	8651	XH24	-
A04	44147728	44157062	9335	XH24	-
A04	44191082	44197012	5931	S03	-
A04	44197136	44207441	10306	XH24	-
A04	44282926	44293046	10121	XH24	-
A04	44380113	44392081	11969	XH24	-
A04	44553653	44565910	12258	XH24	-
A04	44666707	44679380	12674	XH24	-
A04	44691236	44695768	4533	XH24	-
A04	44778204	44795967	17764	XH24	Gbar_A04G006310
A04	44917165	44938989	21825	S03	-
A04	45195781	45242406	46626	S03	-
A04	45332311	45341008	8698	XH24	-
A04	47092552	47119066	26515	S03	Gbar_A04G006600
A04	47361730	47377014	15285	S03	-
A04	47831324	47842173	10850	S03	-
A04	48514085	48530764	16680	S03	-
A04	48646251	48687443	41193	S03	-
A04	49537119	49565829	28711	S03	-
A04	49678111	49687788	9678	S03	-
A04	50239899	50258735	18837	S03	-
A04	50736879	50754850	17972	S03	-
A04	52054118	52067642	13525	S03	-
A04	52232911	52244940	12030	S03	-
A04	52645738	52661366	15629	S03	-
A04	53425261	53454743	29483	S03	-
A04	53589845	53606595	16751	S03	-
A04	53688559	53699690	11132	S03	-
A04	53905086	53928311	23226	S03	-
A04	54572268	54592628	20361	S03	-
A04	54595121	54657351	62231	S03	-
A04	54659810	54676055	16246	S03	-
A04	56769622	56796259	26638	JH1	-
A04	59810436	59831049	20614	JH1	-
A04	62474650	62495147	20498	JH1	-
A04	63569094	63582425	13332	JH1	-
A04	63678923	63688348	9426	JH1	-
A04	63773773	63792381	18609	XH12	-
A04	64307874	64312828	4955	XH3	-
A04	64470345	64472515	2171	XH12	-
A04	68259585	68309692	50108	S03	Gbar_A04G009160	Gbar_A04G009170
A04	72298154	72306652	8499	XH10	-
A04	73466716	73483165	16450	XH6	-
A04	73958070	73973339	15270	86430	Gbar_A04G010640
A04	74062801	74075432	12632	XH10	Gbar_A04G010680
A04	74156110	74174177	18068	Giza70	Gbar_A04G010730
A04	74257737	74283547	25811	9122И	-
A04	75232540	75276141	43602	XH3	Gbar_A04G011130	Gbar_A04G011140	Gbar_A04G011150	Gbar_A04G011160
A04	80218043	80286972	68930	86430	Gbar_A04G014590	Gbar_A04G014600	Gbar_A04G014610	Gbar_A04G014620	Gbar_A04G014630	Gbar_A04G014640	Gbar_A04G014650
A04	80935796	80946516	10721	XH12	-
A05	4874220	4926738	52519	XH12	Gbar_A05G005090	Gbar_A05G005100	Gbar_A05G005110	Gbar_A05G005120	Gbar_A05G005130	Gbar_A05G005140	Gbar_A05G005150	Gbar_A05G005160	Gbar_A05G005170
A05	13216586	13222047	5462	Giza70	-
A05	13418262	13441630	23369	XH10	Gbar_A05G014530	Gbar_A05G014540	Gbar_A05G014550	Gbar_A05G014560
A05	14300198	14320416	20219	XH12	Gbar_A05G015370	Gbar_A05G015380	Gbar_A05G015390
A05	14560319	14567029	6711	XH10	Gbar_A05G015650
A05	14619514	14634521	15008	XH12	Gbar_A05G015700	Gbar_A05G015710	Gbar_A05G015720
A05	14713720	14729444	15725	XH10	-
A05	14779094	14784677	5584	XH8	-
A05	14925688	14942321	16634	XH12	Gbar_A05G015990
A05	14979613	14994120	14508	XH12	-
A05	15501642	15513899	12258	XH10	Gbar_A05G016550	Gbar_A05G016560
A05	15798508	15805100	6593	XH8	-
A05	15861215	15888839	27625	XH12	Gbar_A05G016860	Gbar_A05G016870	Gbar_A05G016880
A05	16106101	16121402	15302	XH16	Gbar_A05G017250	Gbar_A05G017260
A05	16156490	16163360	6871	JH1	-
A05	16892058	16934072	42015	86430	Gbar_A05G018020
A05	19328286	19340649	12364	XH10	Gbar_A05G020170
A05	19451332	19469166	17835	JH1	Gbar_A05G020300
A05	20715967	20732026	16060	XH12	-
A05	27398859	27411315	12457	9122И	Gbar_A05G025990
A05	28182925	28219578	36654	XH12	Gbar_A05G026490	Gbar_A05G026500
A05	28420422	28463464	43043	XH6	Gbar_A05G026620	Gbar_A05G026630	Gbar_A05G026640	Gbar_A05G026650	Gbar_A05G026660
A05	28910730	29076103	165374	XH10	Gbar_A05G026830	Gbar_A05G026840	Gbar_A05G026850	Gbar_A05G026860	Gbar_A05G026870	Gbar_A05G026880
A05	32986057	33153171	167115	Giza70	Gbar_A05G028280	Gbar_A05G028290	Gbar_A05G028300	Gbar_A05G028310	Gbar_A05G028320	Gbar_A05G028330	Gbar_A05G028340	Gbar_A05G028350	Gbar_A05G028360	Gbar_A05G028370
A05	34282219	34308723	26505	XH8	-
A05	35291689	35482718	191030	Giza70	Gbar_A05G029000	Gbar_A05G029010
A05	35678129	35717832	39704	XH20	Gbar_A05G029090	Gbar_A05G029100	Gbar_A05G029110
A05	38739159	38893122	153964	S03	Gbar_A05G030040	Gbar_A05G030050	Gbar_A05G030060
A05	40289939	40317817	27879	XH8	-
A05	47229140	47237009	7870	Giza70	-
A05	54717788	54774548	56761	XH8	-
A05	55536602	55558177	21576	9122И	-
A05	56283031	56284940	1910	S03	-
A05	60841147	60998988	157842	XH20	Gbar_A05G032180
A05	61673243	61674621	1379	9122И	-
A05	72109128	72110113	986	86430	-
A05	72395276	72396252	977	XH10	-
A05	72420388	72421940	1553	XH10	-
A05	79854812	79930590	75779	XH3	-
A05	81802382	81954059	151678	S03	-
A05	85409914	85434216	24303	S03	-
A05	85486873	85499836	12964	XH12	-
A05	89043134	89101663	58530	XH24	Gbar_A05G035370	Gbar_A05G035380	Gbar_A05G035390	Gbar_A05G035400	Gbar_A05G035410
A05	91379204	91471417	92214	XH8	Gbar_A05G036210	Gbar_A05G036220	Gbar_A05G036230	Gbar_A05G036240
A05	93333028	93357215	24188	XH12	Gbar_A05G036900
A05	93595371	93625045	29675	Giza70	Gbar_A05G036960
A05	94001689	94016326	14638	Giza70	-
A05	94244686	94275049	30364	Giza70	Gbar_A05G037230
A05	94305390	94322971	17582	Giza70	-
A05	96475823	96493491	17669	XH6	Gbar_A05G038190
A05	97630226	97647511	17286	XH8	-
A05	98342414	98361171	18758	Giza70	Gbar_A05G039160
A05	100643550	100729875	86326	XH24	Gbar_A05G040360	Gbar_A05G040370	Gbar_A05G040380	Gbar_A05G040390	Gbar_A05G040400	Gbar_A05G040410	Gbar_A05G040420
A05	101701878	101755991	54114	XH8	Gbar_A05G041200	Gbar_A05G041210	Gbar_A05G041220	Gbar_A05G041230	Gbar_A05G041240	Gbar_A05G041250	Gbar_A05G041260
A05	101978449	102013457	35009	Giza70	Gbar_A05G041460	Gbar_A05G041470
A06	151909	164544	12636	9122И	Gbar_A06G000240	Gbar_A06G000250
A06	1695441	1700566	5126	XH12	-
A06	1799449	1807899	8451	XH12	-
A06	1814925	1819077	4153	S03	-
A06	1823222	1828975	5754	XH12	-
A06	1837305	1848414	11110	XH12	Gbar_A06G001770
A06	1866867	1876964	10098	XH12	-
A06	2150785	2160670	9886	S03	Gbar_A06G002010	Gbar_A06G002020
A06	2218979	2222692	3714	Giza70	-
A06	2233288	2245013	11726	Giza70	Gbar_A06G002090
A06	2265120	2279041	13922	JH1	-
A06	2338713	2348944	10232	S03	Gbar_A06G002170
A06	2350421	2359379	8959	XH20	Gbar_A06G002190
A06	3314070	3326529	12460	XH16	-
A06	3398144	3403522	5379	XH24	-
A06	3537669	3573459	35791	XH8	Gbar_A06G002910	Gbar_A06G002920
A06	3576420	3587573	11154	XH10	-
A06	3614514	3626307	11794	XH8	-
A06	3718081	3728715	10635	XH8	-
A06	5050300	5062570	12271	XH6	-
A06	5489209	5507641	18433	XH24	-
A06	5682096	5697931	15836	XH20	-
A06	6253023	6258302	5280	XH20	-
A06	6644256	6665094	20839	XH10	Gbar_A06G004200
A06	6799145	6817782	18638	XH10	Gbar_A06G004280
A06	8631514	8687537	56024	XH8	Gbar_A06G005120
A06	15750686	15760114	9429	XH8	-
A06	15918413	15931897	13485	XH8	-
A06	16541222	16611256	70035	XH8	-
A06	17239625	17248751	9127	XH8	-
A06	17493014	17507944	14931	JH1	-
A06	18354518	18385888	31371	XH24	-
A06	18889158	18926951	37794	XH8	Gbar_A06G007940	Gbar_A06G007950	Gbar_A06G007960	Gbar_A06G007970	Gbar_A06G007980
A06	19089715	19138135	48421	XH6	Gbar_A06G008070
A06	20463386	20518057	54672	86430	-
A06	20562013	20624260	62248	XH20	Gbar_A06G008330	Gbar_A06G008340	Gbar_A06G008350	Gbar_A06G008360
A06	22250362	22265893	15532	XH8	-
A06	22451395	22466298	14904	XH10	-
A06	23814097	23840080	25984	XH8	-
A06	23945844	23997248	51405	XH20	-
A06	24155227	24185360	30134	XH12	-
A06	24770797	24783317	12521	XH8	-
A06	24988014	25038783	50770	86430	-
A06	25210522	25216984	6463	XH6	-
A06	25696652	25725167	28516	XH6	-
A06	25945568	25954173	8606	XH20	-
A06	26123510	26125402	1893	JH1	-
A06	26189702	26198309	8608	XH8	-
A06	26690981	26697750	6770	XH6	-
A06	27311702	27326080	14379	XH6	-
A06	27734806	27741769	6964	XH20	-
A06	28564889	28593360	28472	XH12	-
A06	29511084	29516983	5900	XH12	-
A06	29622625	29632518	9894	XH12	-
A06	29638519	29642634	4116	JH1	-
A06	29708207	29712150	3944	XH12	-
A06	30269233	30273882	4650	XH24	-
A06	30563299	30570750	7452	XH12	-
A06	31374927	31377786	2860	9122И	-
A06	31900214	31915195	14982	XH16	-
A06	33726163	33746960	20798	9122И	-
A06	33954307	33970870	16564	XH10	-
A06	34009699	34047024	37326	XH10	-
A06	48561466	48562217	752	XH8	-
A06	49098436	49145484	47049	XH8	-
A06	49381941	49383104	1164	XH8	-
A06	49961508	50018113	56606	XH8	Gbar_A06G011750
A06	50120577	50137088	16512	JH1	Gbar_A06G011780
A06	50297176	50304545	7370	86430	-
A06	50323620	50341063	17444	86430	-
A06	50417464	50431181	13718	JH1	-
A06	50449079	50451922	2844	86430	-
A06	50455906	50462967	7062	JH1	-
A06	50473345	50486720	13376	JH1	-
A06	50634902	50647486	12585	86430	-
A06	50902387	50921729	19343	S03	-
A06	51182106	51193674	11569	S03	-
A06	51963510	52008543	45034	S03	Gbar_A06G011930
A06	52009333	52023759	14427	S03	-
A06	52026468	52068862	42395	S03	Gbar_A06G011940
A06	52075909	52086873	10965	S03	-
A06	52108413	52130786	22374	S03	-
A06	54658487	54672339	13853	S03	-
A06	54755514	54783308	27795	S03	-
A06	54855036	54877313	22278	S03	-
A06	55600218	55623489	23272	S03	-
A06	55945598	55955736	10139	S03	-
A06	56000723	56012137	11415	S03	-
A06	56059019	56072064	13046	S03	-
A06	56102799	56116489	13691	S03	-
A06	56217183	56229511	12329	S03	-
A06	56387705	56400786	13082	S03	-
A06	56401557	56413328	11772	S03	-
A06	57007959	57050214	42256	S03	-
A06	57254523	57270761	16239	S03	-
A06	58734572	58775597	41026	S03	-
A06	58981322	59003886	22565	S03	-
A06	59022142	59042454	20313	S03	-
A06	59272131	59302962	30832	S03	-
A06	59420485	59435815	15331	S03	-
A06	61113438	61124903	11466	S03	-
A06	61167880	61173003	5124	S03	-
A06	61421151	61434534	13384	S03	-
A06	62245070	62259039	13970	S03	-
A06	62836805	62844743	7939	S03	-
A06	63146816	63164940	18125	S03	-
A06	68959108	68980181	21074	S03	-
A06	71338870	71356206	17337	S03	-
A06	71808599	71831608	23010	9122И	-
A06	71856259	71877207	20949	S03	-
A06	72236566	72291958	55393	S03	Gbar_A06G013040
A06	72293458	72391738	98281	S03	-
A06	72590351	72596872	6522	XH10	-
A06	72599716	72605335	5620	XH10	-
A06	72641573	72651481	9909	S03	-
A06	72673770	72680633	6864	XH10	-
A06	72681736	72691902	10167	S03	-
A06	72765205	72774334	9130	S03	-
A06	72947933	72966811	18879	S03	-
A06	73009808	73014035	4228	S03	-
A06	73309914	73315021	5108	9122И	-
A06	74258694	74277203	18510	S03	-
A06	74313106	74325410	12305	XH3	-
A06	74613291	74617938	4648	S03	-
A06	74673779	74678749	4971	S03	-
A06	74721673	74726243	4571	S03	-
A06	74727049	74733220	6172	S03	-
A06	74809989	74821515	11527	S03	-
A06	74922715	74929319	6605	S03	-
A06	75000231	75011195	10965	Giza70	-
A06	75045720	75051757	6038	S03	-
A06	75057416	75061319	3904	S03	-
A06	75079738	75086556	6819	S03	-
A06	75087126	75095028	7903	S03	-
A06	75390003	75393767	3765	Giza70	-
A06	75591532	75600248	8717	XH10	-
A06	75811820	75816847	5028	S03	-
A06	75830858	75837011	6154	S03	-
A06	75860927	75869609	8683	S03	-
A06	76316885	76339516	22632	XH10	-
A06	76994174	77010909	16736	S03	-
A06	77295666	77321689	26024	S03	-
A06	77834742	77859215	24474	S03	-
A06	78384671	78387442	2772	S03	-
A06	78448598	78453726	5129	86430	-
A06	79405643	79406916	1274	9122И	-
A06	79543803	79574820	31018	XH10	-
A06	79668273	79678482	10210	XH3	-
A06	79874964	79884259	9296	Giza70	-
A06	79888188	79895523	7336	S03	-
A06	80334535	80339979	5445	XH12	-
A06	80464343	80472175	7833	XH12	-
A06	80557097	80566005	8909	S03	Gbar_A06G013630
A06	80596375	80603795	7421	XH10	-
A06	80676081	80680547	4467	XH10	-
A06	80864280	80867341	3062	S03	-
A06	81311114	81314306	3193	S03	-
A06	81382580	81386586	4007	S03	-
A06	81387592	81391362	3771	S03	-
A06	81396797	81400506	3710	S03	-
A06	81673378	81679083	5706	S03	-
A06	81797244	81803317	6074	S03	-
A06	81804416	81809514	5099	S03	-
A06	82034238	82038507	4270	S03	-
A06	82073760	82077938	4179	S03	-
A06	82179662	82182892	3231	S03	-
A06	82296177	82304122	7946	S03	-
A06	82305803	82317511	11709	S03	-
A06	82370520	82375337	4818	S03	-
A06	82437307	82444438	7132	S03	-
A06	82445113	82454290	9178	S03	-
A06	82480001	82484586	4586	S03	-
A06	82495752	82498623	2872	S03	-
A06	82914899	82921866	6968	S03	-
A06	83022940	83027208	4269	S03	-
A06	83082137	83086193	4057	S03	-
A06	83126153	83130995	4843	S03	-
A06	83293999	83300255	6257	S03	-
A06	83321138	83327680	6543	S03	-
A06	83348399	83354417	6019	S03	-
A06	83431265	83439913	8649	S03	-
A06	83635233	83639828	4596	S03	-
A06	83814461	83850119	35659	S03	-
A06	83868423	83870606	2184	S03	-
A06	84001282	84007024	5743	S03	-
A06	84033141	84039560	6420	S03	-
A06	84312395	84318864	6470	S03	-
A06	84358902	84370810	11909	S03	-
A06	84394940	84408670	13731	S03	-
A06	84456797	84476349	19553	S03	-
A06	84476619	84483577	6959	S03	-
A06	84491649	84498669	7021	S03	-
A06	84499003	84517227	18225	S03	-
A06	84520287	84526225	5939	S03	-
A06	84526664	84542549	15886	S03	-
A06	84546776	84564824	18049	S03	-
A06	84661527	84667603	6077	S03	-
A06	84705706	84713830	8125	S03	-
A06	84883563	84888896	5334	S03	-
A06	84937184	84949108	11925	S03	-
A06	84952016	84957738	5723	S03	-
A06	85062793	85069516	6724	S03	-
A06	85104981	85108949	3969	S03	-
A06	85222090	85225239	3150	S03	-
A06	85228572	85233345	4774	S03	-
A06	85239965	85244505	4541	S03	-
A06	85302438	85306801	4364	S03	-
A06	85423177	85431149	7973	S03	-
A06	85602635	85607105	4471	S03	-
A06	85730945	85734670	3726	S03	-
A06	85813161	85817349	4189	S03	-
A06	85825922	85831866	5945	S03	-
A06	85850476	85858186	7711	S03	-
A06	86384438	86390245	5808	S03	-
A06	86397038	86398985	1948	S03	-
A06	86450749	86457055	6307	S03	-
A06	86476025	86479979	3955	S03	-
A06	86481494	86487480	5987	S03	-
A06	86586617	86590370	3754	S03	-
A06	86699909	86702843	2935	S03	-
A06	86783650	86788423	4774	S03	-
A06	86828982	86833672	4691	S03	-
A06	86859637	86863396	3760	S03	-
A06	86877540	86881829	4290	S03	-
A06	86919645	86926866	7222	S03	-
A06	86980989	86987143	6155	S03	-
A06	87060831	87064091	3261	S03	-
A06	87114669	87118823	4155	S03	-
A06	87232985	87241020	8036	S03	-
A06	87411782	87417931	6150	S03	-
A06	87475006	87478350	3345	S03	-
A06	87505643	87509467	3825	S03	-
A06	87726492	87749756	23265	S03	-
A06	87796544	87799890	3347	S03	-
A06	87807826	87811277	3452	S03	-
A06	87817779	87822471	4693	S03	-
A06	87906263	87911121	4859	S03	-
A06	88007921	88014398	6478	S03	-
A06	88191018	88195506	4489	S03	-
A06	88268674	88278595	9922	S03	-
A06	88579521	88596735	17215	S03	-
A06	88626120	88660587	34468	S03	-
A06	88747099	88754568	7470	S03	-
A06	88773418	88789567	16150	S03	-
A06	88833253	88840833	7581	S03	-
A06	88851352	88858761	7410	S03	-
A06	89040082	89047613	7532	S03	-
A06	89244197	89248926	4730	S03	-
A06	89251497	89262081	10585	S03	-
A06	89284664	89290612	5949	S03	-
A06	89574159	89586237	12079	S03	-
A06	89601781	89613348	11568	S03	-
A06	89627190	89635232	8043	S03	-
A06	89656451	89657566	1116	S03	-
A06	89904923	89915529	10607	S03	-
A06	90590397	90613213	22817	S03	-
A06	90722135	90747409	25275	S03	-
A06	90816502	90840067	23566	S03	-
A06	90985755	91001240	15486	S03	Gbar_A06G014310
A06	91100158	91118583	18426	S03	-
A06	91168486	91180261	11776	S03	-
A06	91198886	91205583	6698	S03	-
A06	91242790	91251213	8424	S03	-
A06	91344207	91351133	6927	S03	-
A06	91573308	91596836	23529	S03	-
A06	91709489	91718381	8893	S03	-
A06	91769849	91777798	7950	S03	-
A06	91891657	91902900	11244	S03	-
A06	91907060	91922952	15893	S03	-
A06	91923729	91933939	10211	S03	-
A06	91934323	91939041	4719	S03	-
A06	91944469	91950926	6458	S03	-
A06	91983571	91989286	5716	S03	-
A06	91991383	91995797	4415	S03	-
A06	92032578	92038050	5473	S03	-
A06	92038509	92051522	13014	S03	-
A06	92052611	92058983	6373	S03	-
A06	92075206	92079395	4190	S03	-
A06	92079992	92086190	6199	S03	-
A06	92088305	92094857	6553	S03	-
A06	92099646	92109655	10010	S03	-
A06	92119017	92124798	5782	S03	-
A06	92164294	92170690	6397	S03	-
A06	92193221	92199417	6197	S03	-
A06	92233590	92242171	8582	S03	-
A06	92278167	92284181	6015	S03	-
A06	92287669	92303836	16168	S03	-
A06	92304584	92311884	7301	S03	-
A06	92372878	92381020	8143	S03	-
A06	92439053	92444673	5621	S03	-
A06	92470192	92476180	5989	S03	-
A06	92503767	92534543	30777	S03	-
A06	92535970	92541412	5443	S03	-
A06	92611295	92626100	14806	S03	-
A06	92806008	92822165	16158	S03	-
A06	92849148	92869525	20378	S03	-
A06	92990034	92998196	8163	S03	-
A06	93172174	93173461	1288	S03	-
A06	93176274	93178963	2690	S03	-
A06	93182424	93185659	3236	S03	-
A06	93192645	93194914	2270	S03	-
A06	93195046	93196294	1249	S03	-
A06	93197836	93199427	1592	S03	-
A06	93206974	93208059	1086	S03	-
A06	93236313	93243898	7586	S03	-
A06	93245199	93259775	14577	S03	-
A06	93438519	93445284	6766	S03	-
A06	93518060	93526540	8481	S03	-
A06	93527483	93537322	9840	S03	-
A06	93538836	93549995	11160	S03	-
A06	93554390	93578001	23612	S03	-
A06	93637687	93649416	11730	S03	-
A06	93697568	93699594	2027	S03	-
A06	93706115	93716063	9949	S03	-
A06	93889580	93903385	13806	S03	-
A06	93912673	93922674	10002	S03	-
A06	93960130	93961698	1569	Giza70	-
A06	93970535	93982090	11556	S03	-
A06	94017916	94026967	9052	S03	-
A06	94222544	94229189	6646	S03	-
A06	94233737	94241325	7589	S03	-
A06	95307390	95319431	12042	S03	-
A06	96139665	96149758	10094	S03	-
A06	96217812	96226149	8338	S03	-
A06	96778555	96795451	16897	S03	-
A06	97215672	97226430	10759	S03	-
A06	97402649	97409981	7333	S03	-
A06	97570212	97586229	16018	S03	-
A06	98438632	98452519	13888	S03	-
A06	98625093	98645557	20465	S03	Gbar_A06G015150	Gbar_A06G015160
A06	98885060	98918168	33109	9122И	-
A06	99332062	99344026	11965	S03	-
A06	99485242	99518084	32843	XH10	-
A06	99956429	99978826	22398	9122И	-
A06	100126801	100149807	23007	S03	-
A06	100562491	100596962	34472	XH10	-
A06	104705916	104713180	7265	XH10	-
A06	104714349	104724859	10511	9122И	-
A06	104726572	104740077	13506	XH10	-
A06	104896433	104929694	33262	XH10	Gbar_A06G016280
A06	105122268	105127146	4879	XH10	-
A06	105512738	105552066	39329	Giza70	-
A06	105755500	105765453	9954	XH10	-
A06	105882983	105945053	62071	S03	-
A06	106958063	106969058	10996	XH10	-
A06	106971184	106980917	9734	XH10	-
A06	107016917	107026261	9345	S03	-
A06	108173915	108208602	34688	XH10	Gbar_A06G017500	Gbar_A06G017510
A06	108790939	108822636	31698	XH12	Gbar_A06G017920
A06	110987439	111059360	71922	XH20	Gbar_A06G019000
A06	111080072	111247760	167689	JH1	Gbar_A06G019010	Gbar_A06G019020	Gbar_A06G019030	Gbar_A06G019040	Gbar_A06G019050	Gbar_A06G019060	Gbar_A06G019070	Gbar_A06G019080
A06	111306859	111345568	38710	JH1	Gbar_A06G019120	Gbar_A06G019130	Gbar_A06G019140
A06	112226331	112262755	36425	XH20	Gbar_A06G019660
A06	112596995	112626740	29746	XH12	-
A07	271045	290320	19276	XH8	Gbar_A07G000310
A07	310515	325241	14727	JH1	Gbar_A07G000330
A07	420618	428558	7941	XH10	Gbar_A07G000420
A07	606777	620125	13349	XH3	Gbar_A07G000600	Gbar_A07G000610
A07	735415	747144	11730	XH3	Gbar_A07G000730
A07	1553517	1574840	21324	XH12	-
A07	2038103	2053724	15622	86430	Gbar_A07G001860
A07	2127231	2131914	4684	XH10	-
A07	3818951	3846824	27874	JH1	Gbar_A07G003260	Gbar_A07G003270
A07	6382216	6387956	5741	XH3	Gbar_A07G005380
A07	7889205	7925601	36397	XH8	Gbar_A07G006410	Gbar_A07G006420
A07	8109732	8205613	95882	XH8	Gbar_A07G006480	Gbar_A07G006490	Gbar_A07G006500	Gbar_A07G006510	Gbar_A07G006520	Gbar_A07G006530
A07	8261060	8324848	63789	86430	-
A07	8828059	9024232	196174	XH10	Gbar_A07G006870	Gbar_A07G006880	Gbar_A07G006890	Gbar_A07G006900	Gbar_A07G006910	Gbar_A07G006920	Gbar_A07G006930	Gbar_A07G006940	Gbar_A07G006950	Gbar_A07G006960	Gbar_A07G006970	Gbar_A07G006980	Gbar_A07G006990	Gbar_A07G007000	Gbar_A07G007010	Gbar_A07G007020	Gbar_A07G007030	Gbar_A07G007040
A07	9672631	9719487	46857	XH10	Gbar_A07G007490	Gbar_A07G007500
A07	10372382	10413605	41224	S03	Gbar_A07G007680
A07	12817132	12870124	52993	XH10	Gbar_A07G008690	Gbar_A07G008700	Gbar_A07G008710
A07	14078520	14155026	76507	86430	Gbar_A07G009170	Gbar_A07G009180	Gbar_A07G009190	Gbar_A07G009200
A07	14201976	14239692	37717	XH8	-
A07	15040526	15258321	217796	XH8	Gbar_A07G009720	Gbar_A07G009730	Gbar_A07G009740	Gbar_A07G009750	Gbar_A07G009760	Gbar_A07G009770	Gbar_A07G009780	Gbar_A07G009790	Gbar_A07G009800	Gbar_A07G009810	Gbar_A07G009820	Gbar_A07G009830	Gbar_A07G009840
A07	17765066	17840962	75897	XH24	Gbar_A07G010840	Gbar_A07G010850
A07	18442837	18444443	1607	XH10	-
A07	19246395	19259710	13316	XH20	Gbar_A07G011310
A07	20217887	20223115	5229	XH3	-
A07	20375845	20380487	4643	9122И	-
A07	20431710	20435967	4258	XH12	-
A07	21120232	21158555	38324	XH20	Gbar_A07G011930	Gbar_A07G011940	Gbar_A07G011950
A07	21927441	21931842	4402	S03	-
A07	21955904	21975032	19129	XH8	Gbar_A07G012310
A07	22596051	22606904	10854	XH8	-
A07	24245478	24282848	37371	XH8	Gbar_A07G012970	Gbar_A07G012980
A07	25513346	25533627	20282	XH12	-
A07	25702937	25729386	26450	XH8	Gbar_A07G013240
A07	26860834	26943530	82697	XH10	Gbar_A07G013780	Gbar_A07G013790	Gbar_A07G013800
A07	27152097	27164311	12215	JH1	-
A07	27827394	27837614	10221	XH10	-
A07	27895075	27901902	6828	XH24	-
A07	27902758	27913416	10659	Giza70	-
A07	27921740	27931992	10253	XH10	-
A07	28215027	28231172	16146	Giza70	-
A07	28232763	28246391	13629	XH10	-
A07	28249763	28260005	10243	XH10	-
A07	28399671	28425015	25345	Giza70	Gbar_A07G014120	Gbar_A07G014130	Gbar_A07G014140
A07	28470582	28477515	6934	Giza70	-
A07	28708303	28717316	9014	XH24	-
A07	28752813	28765285	12473	XH10	-
A07	29709447	29759913	50467	XH10	Gbar_A07G014580	Gbar_A07G014590	Gbar_A07G014600
A07	30005380	30061980	56601	XH10	Gbar_A07G014650
A07	31106474	31113775	7302	XH3	-
A07	31144083	31159379	15297	86430	-
A07	31377281	31385374	8094	XH10	-
A07	31744341	31755396	11056	XH12	-
A07	32160712	32179219	18508	JH1	-
A07	32271584	32278408	6825	JH1	-
A07	32728183	32753250	25068	XH6	Gbar_A07G015270
A07	33199707	33211451	11745	XH8	-
A07	37726078	37806212	80135	S03	-
A07	39878727	39907120	28394	XH24	-
A07	43168794	43237272	68479	86430	Gbar_A07G016790
A07	43554426	43582947	28522	JH1	-
A07	43614928	43655323	40396	Giza70	-
A07	46651848	46673353	21506	86430	-
A07	46696402	46709447	13046	86430	Gbar_A07G017010
A07	46791272	46799832	8561	XH8	-
A07	46950358	46960846	10489	JH1	-
A07	47089165	47129680	40516	JH1	Gbar_A07G017100
A07	47260357	47298213	37857	86430	Gbar_A07G017120
A07	47459684	47475252	15569	9122И	-
A07	50678228	50714667	36440	Giza70	-
A07	50764722	50765288	567	9122И	-
A07	50984972	51016985	32014	XH8	Gbar_A07G017510
A07	51081304	51112058	30755	Giza70	-
A07	51313448	51335196	21749	Giza70	-
A07	51483087	51504527	21441	XH8	-
A07	51522849	51533322	10474	Giza70	-
A07	51536580	51563391	26812	86430	-
A07	51587075	51604477	17403	XH8	-
A07	51716008	51740075	24068	Giza70	-
A07	51785541	51805631	20091	86430	Gbar_A07G017530
A07	51909684	51917372	7689	86430	-
A07	52021505	52032902	11398	9122И	-
A07	52053265	52061477	8213	86430	-
A07	52218732	52338695	119964	Giza70	Gbar_A07G017560
A07	52755666	52784238	28573	9122И	-
A07	52793781	52821573	27793	XH8	-
A07	53179138	53282803	103666	9122И	Gbar_A07G017620	Gbar_A07G017630	Gbar_A07G017640	Gbar_A07G017650	Gbar_A07G017660
A07	53374200	53429767	55568	Giza70	-
A07	53739395	53798332	58938	XH6	Gbar_A07G017720
A07	53813155	53859348	46194	XH3	-
A07	54802904	54819234	16331	86430	-
A07	54885963	54950555	64593	Giza70	-
A07	55360713	55391027	30315	XH6	-
A07	56157262	56207660	50399	Giza70	-
A07	56932400	56978743	46344	86430	-
A07	58603751	58641205	37455	9122И	-
A07	60379688	60420369	40682	XH8	-
A07	60540763	60583491	42729	XH20	-
A07	61362987	61388618	25632	86430	-
A07	62043458	62150096	106639	XH3	Gbar_A07G018080	Gbar_A07G018090
A07	66176001	66212866	36866	XH12	-
A07	83266481	83268817	2337	Giza70	-
A07	84909960	84928072	18113	Giza70	Gbar_A07G020330
A07	87914541	88003341	88801	86430	Gbar_A07G021470	Gbar_A07G021480
A07	88441121	88482808	41688	JH1	Gbar_A07G021810	Gbar_A07G021820	Gbar_A07G021830	Gbar_A07G021840	Gbar_A07G021850	Gbar_A07G021860
A07	88637318	88643777	6460	XH24	-
A07	89311476	89342693	31218	S03	Gbar_A07G022330	Gbar_A07G022340	Gbar_A07G022350
A07	89462956	89503266	40311	Giza70	-
A07	91946125	91959069	12945	86430	-
A07	92015161	92031438	16278	9122И	-
A07	92370889	92429098	58210	XH10	Gbar_A07G024540	Gbar_A07G024550	Gbar_A07G024560	Gbar_A07G024570	Gbar_A07G024580	Gbar_A07G024590	Gbar_A07G024600	Gbar_A07G024610
A08	1300306	1337674	37369	S03	Gbar_A08G001540	Gbar_A08G001550	Gbar_A08G001560	Gbar_A08G001570
A08	3013168	3020655	7488	XH6	-
A08	3052787	3153147	100361	JH1	Gbar_A08G003010	Gbar_A08G003020	Gbar_A08G003030	Gbar_A08G003040	Gbar_A08G003050	Gbar_A08G003060	Gbar_A08G003070	Gbar_A08G003080	Gbar_A08G003090	Gbar_A08G003100	Gbar_A08G003110	Gbar_A08G003120
A08	4218377	4235489	17113	JH1	Gbar_A08G003870	Gbar_A08G003880
A08	4881335	4886577	5243	XH10	-
A08	5055088	5069702	14615	XH24	-
A08	5312559	5339948	27390	S03	-
A08	5499938	5514068	14131	XH24	-
A08	6570754	6607139	36386	XH12	Gbar_A08G005310	Gbar_A08G005320	Gbar_A08G005330
A08	7544301	7784395	240095	XH20	Gbar_A08G005860	Gbar_A08G005870	Gbar_A08G005880	Gbar_A08G005890	Gbar_A08G005900	Gbar_A08G005910	Gbar_A08G005920	Gbar_A08G005930	Gbar_A08G005940	Gbar_A08G005950	Gbar_A08G005960	Gbar_A08G005970
A08	10617104	10627588	10485	XH20	Gbar_A08G006950	Gbar_A08G006960
A08	11087365	11093588	6224	XH20	-
A08	11243927	11302152	58226	XH3	Gbar_A08G007120	Gbar_A08G007130	Gbar_A08G007140
A08	11415160	11427090	11931	XH10	-
A08	11495708	11507164	11457	XH12	-
A08	20286361	20302412	16052	S03	-
A08	20363710	20409183	45474	XH24	-
A08	20687744	20693050	5307	XH3	-
A08	21461364	21471950	10587	XH10	-
A08	21522450	21531536	9087	XH10	-
A08	21744834	21806571	61738	9122И	-
A08	22259965	22363385	103421	JH1	-
A08	22946138	23015738	69601	XH6	-
A08	23380843	23418677	37835	XH24	-
A08	24455966	24506909	50944	XH10	-
A08	26490461	26559370	68910	JH1	-
A08	27595497	27631663	36167	JH1	-
A08	27635734	27696396	60663	XH6	-
A08	29716629	29767307	50679	XH10	Gbar_A08G009270
A08	29991979	30036071	44093	S03	-
A08	30099083	30148930	49848	XH10	-
A08	30161735	30226554	64820	9122И	Gbar_A08G009290	Gbar_A08G009300
A08	31904428	31953707	49280	XH10	-
A08	32814877	32824235	9359	Giza70	-
A08	33107868	33127421	19554	9122И	-
A08	33441811	33472604	30794	XH10	-
A08	33720911	33748172	27262	XH24	-
A08	33794940	33834551	39612	XH8	-
A08	35099864	35196885	97022	86430	-
A08	35364969	35389672	24704	XH12	-
A08	36857218	36858138	921	XH12	-
A08	43560151	43667770	107620	XH12	Gbar_A08G009990	Gbar_A08G010000
A08	44534126	44554961	20836	XH10	-
A08	45105891	45108287	2397	XH20	-
A08	56629014	56634658	5645	86430	-
A08	62375253	62440089	64837	86430	-
A08	71258698	71259234	537	XH12	-
A08	71292019	71292973	955	XH20	-
A08	71376552	71377858	1307	XH8	-
A08	74175261	74241962	66702	XH10	Gbar_A08G011680	Gbar_A08G011690
A08	79653450	79661927	8478	86430	-
A08	79923828	79957712	33885	XH16	Gbar_A08G012050
A08	80611582	80618778	7197	XH8	-
A08	80670495	80702202	31708	XH6	Gbar_A08G012170	Gbar_A08G012180
A08	80899439	80911458	12020	XH8	-
A08	81228875	81241028	12154	86430	-
A08	81524342	81539247	14906	XH8	-
A08	84072667	84081328	8662	JH1	Gbar_A08G012550
A08	84234582	84240202	5621	Giza70	-
A08	84517242	84523045	5804	JH1	-
A08	84632617	84636937	4321	XH10	-
A08	84655791	84659252	3462	XH3	-
A08	85011026	85021570	10545	XH10	Gbar_A08G012660
A08	85189148	85194510	5363	XH20	-
A08	85198979	85210290	11312	9122И	Gbar_A08G012710
A08	85478448	85482328	3881	JH1	-
A08	85893725	85896979	3255	XH20	-
A08	85897248	85901217	3970	XH20	-
A08	85931939	85937347	5409	XH20	-
A08	85971881	85977709	5829	XH20	-
A08	86016269	86020992	4724	XH20	-
A08	86158596	86163694	5099	XH20	-
A08	86861763	86867473	5711	XH20	-
A08	86900723	86904495	3773	XH20	-
A08	86906968	86908950	1983	XH20	-
A08	87286658	87294407	7750	XH20	-
A08	87301345	87302057	713	XH20	-
A08	87302298	87304050	1753	XH20	-
A08	87352971	87362247	9277	XH20	Gbar_A08G013000
A08	87364056	87369480	5425	XH20	-
A08	87579502	87614648	35147	XH20	-
A08	87625637	87714993	89357	XH20	Gbar_A08G013080
A08	87761208	87766122	4915	XH20	-
A08	87767408	87773310	5903	XH20	-
A08	87915173	87921787	6615	XH20	-
A08	87926087	87931990	5904	XH20	-
A08	88500439	88506620	6182	XH20	-
A08	88601945	88608917	6973	XH20	-
A08	88648560	88657544	8985	XH20	-
A08	88738244	88742668	4425	XH20	-
A08	89742971	89748052	5082	XH12	-
A08	89880149	89889115	8967	XH16	-
A08	90039320	90045065	5746	XH24	-
A08	90551779	90556604	4826	XH20	-
A08	90910975	90914514	3540	XH24	-
A08	90916221	90919732	3512	XH24	-
A08	91056486	91064768	8283	XH3	-
A08	91074754	91086428	11675	XH20	-
A08	91315080	91319428	4349	XH20	-
A08	91340766	91344951	4186	XH24	-
A08	91355431	91359056	3626	XH20	-
A08	91625888	91631184	5297	Giza70	-
A08	91925414	91928084	2671	XH6	-
A08	92177866	92183455	5590	XH24	-
A08	92453732	92460271	6540	86430	-
A08	92627148	92638007	10860	XH20	-
A08	93045862	93049755	3894	XH24	-
A08	93230971	93236250	5280	XH20	-
A08	93264317	93273825	9509	XH24	-
A08	93321383	93330814	9432	XH24	-
A08	93361894	93368392	6499	XH24	-
A08	93386520	93393243	6724	XH24	-
A08	93413018	93420840	7823	XH24	-
A08	93434645	93438635	3991	XH24	-
A08	93439056	93446596	7541	XH24	-
A08	93453663	93459410	5748	XH24	-
A08	93500261	93504104	3844	XH24	-
A08	93681493	93687759	6267	XH24	-
A08	93689066	93693949	4884	XH24	-
A08	93695191	93702854	7664	XH24	-
A08	93724676	93741737	17062	XH24	-
A08	93747126	93753368	6243	XH24	-
A08	93783414	93791742	8329	XH24	-
A08	93851939	93855417	3479	XH24	-
A08	93855974	93865190	9217	XH24	-
A08	93990275	94004927	14653	XH24	Gbar_A08G013780
A08	94014447	94023812	9366	XH24	-
A08	94183412	94191142	7731	XH24	-
A08	94295346	94301583	6238	XH24	-
A08	94382815	94387755	4941	XH24	-
A08	94438418	94444189	5772	XH24	-
A08	94498319	94507325	9007	XH24	-
A08	94507776	94515350	7575	XH24	-
A08	94521845	94526697	4853	XH20	-
A08	94592511	94594290	1780	XH24	-
A08	94651184	94655504	4321	XH24	-
A08	94670357	94675201	4845	XH24	-
A08	94685341	94692304	6964	XH24	-
A08	94736278	94746522	10245	XH24	-
A08	94766206	94773440	7235	XH24	-
A08	94965645	94973720	8076	XH24	-
A08	94974322	94981334	7013	XH24	-
A08	95004700	95011893	7194	XH20	-
A08	95292120	95296146	4027	XH24	-
A08	95298834	95302530	3697	XH24	Gbar_A08G014010
A08	95302979	95307294	4316	XH24	-
A08	96425619	96433788	8170	XH24	-
A08	96439380	96445348	5969	XH24	-
A08	96489152	96493816	4665	XH24	-
A08	96510418	96520219	9802	XH24	-
A08	96567968	96573008	5041	XH24	-
A08	96659700	96665795	6096	XH24	-
A08	96667703	96675302	7600	XH20	-
A08	96712186	96719212	7027	XH24	-
A08	96997006	97003246	6241	XH24	-
A08	97048251	97052657	4407	XH24	-
A08	97140002	97147776	7775	XH24	Gbar_A08G014660
A08	97159094	97162923	3830	XH24	-
A08	97168210	97172867	4658	XH24	-
A08	100999272	101132073	132802	XH10	Gbar_A08G016180	Gbar_A08G016190	Gbar_A08G016200	Gbar_A08G016210
A08	103355591	103360612	5022	XH20	Gbar_A08G016750
A08	103528171	103540457	12287	XH8	Gbar_A08G016850
A08	103715182	103726228	11047	XH3	-
A08	103812140	103820819	8680	XH10	-
A08	104016748	104021684	4937	XH12	-
A08	104349527	104355844	6318	XH10	-
A08	104642720	104649048	6329	Giza70	-
A08	104955444	104972199	16756	XH8	-
A08	105061908	105068212	6305	XH10	-
A08	105158634	105169003	10370	XH8	-
A08	105268661	105287414	18754	XH3	-
A08	105440660	105455783	15124	XH8	-
A08	105505449	105510760	5312	XH10	-
A08	105741669	105752550	10882	XH10	Gbar_A08G017850
A08	105833227	105844910	11684	XH10	Gbar_A08G017890	Gbar_A08G017900
A08	105862222	105863720	1499	XH10	-
A08	105903290	105907593	4304	XH16	-
A08	105968764	105979543	10780	XH24	Gbar_A08G017980	Gbar_A08G017990
A08	106112036	106124619	12584	Giza70	Gbar_A08G018050
A08	106144654	106160814	16161	XH8	Gbar_A08G018060
A08	106204887	106211057	6171	XH3	-
A08	106257756	106265454	7699	Giza70	-
A08	106276547	106286274	9728	XH8	-
A08	108412971	108485984	73014	JH1	Gbar_A08G018560	Gbar_A08G018570	Gbar_A08G018580
A08	109162593	109169249	6657	S03	-
A08	109189020	109216984	27965	86430	Gbar_A08G018760
A08	111936151	111946316	10166	JH1	Gbar_A08G020300
A08	111986657	111994742	8086	JH1	Gbar_A08G020310
A08	112106648	112111507	4860	JH1	-
A08	112179456	112186828	7373	JH1	Gbar_A08G020370
A08	112201744	112220955	19212	Giza70	-
A08	112375198	112381587	6390	Giza70	-
A08	113055946	113072626	16681	XH10	Gbar_A08G021120
A08	113201616	113229794	28179	JH1	Gbar_A08G021270	Gbar_A08G021280
A08	114410544	114562168	151625	XH10	Gbar_A08G022110	Gbar_A08G022120	Gbar_A08G022130	Gbar_A08G022140	Gbar_A08G022150	Gbar_A08G022160	Gbar_A08G022170	Gbar_A08G022180	Gbar_A08G022190	Gbar_A08G022200
A08	114604233	114680863	76631	XH10	Gbar_A08G022280	Gbar_A08G022290	Gbar_A08G022300
A08	116856465	116877223	20759	Giza70	Gbar_A08G024260	Gbar_A08G024270
A08	116978374	116989151	10778	Giza70	Gbar_A08G024320
A09	4144573	4162568	17996	XH6	Gbar_A09G001770
A09	4163222	4164335	1114	XH16	-
A09	4988151	5001166	13016	XH20	-
A09	5718605	5725444	6840	S03	-
A09	7333971	7378548	44578	XH8	Gbar_A09G002750	Gbar_A09G002760
A09	11326385	11358698	32314	JH1	-
A09	11772132	11792137	20006	XH10	-
A09	11944200	11953885	9686	XH10	-
A09	12018570	12032612	14043	XH24	-
A09	12097420	12120156	22737	XH10	Gbar_A09G003670
A09	12126254	12155188	28935	86430	Gbar_A09G003680
A09	12296451	12326053	29603	XH10	-
A09	12778601	12793008	14408	86430	-
A09	12896782	12930706	33925	XH10	-
A09	13096002	13112385	16384	Giza70	-
A09	13167279	13175039	7761	XH16	-
A09	13309469	13316589	7121	JH1	-
A09	14036028	14075920	39893	XH10	-
A09	16524897	16628798	103902	XH10	-
A09	17693787	17708047	14261	XH20	-
A09	21344141	21494561	150421	9122И	Gbar_A09G004570	Gbar_A09G004580	Gbar_A09G004590
A09	27475989	27509863	33875	S03	-
A09	40966389	41012968	46580	XH10	Gbar_A09G005790	Gbar_A09G005800	Gbar_A09G005810	Gbar_A09G005820
A09	41179764	41195024	15261	XH12	-
A09	42273533	42283503	9971	XH10	-
A09	42636144	42643012	6869	XH16	-
A09	43055458	43070135	14678	XH16	Gbar_A09G006060
A09	43879459	43936923	57465	XH12	-
A09	44245998	44264731	18734	XH12	-
A09	44560409	44592881	32473	XH10	Gbar_A09G006330
A09	44810029	44819310	9282	XH10	-
A09	46246746	46260708	13963	XH24	-
A09	46337145	46349952	12808	XH10	-
A09	46386643	46411361	24719	XH8	-
A09	46457124	46474118	16995	XH10	-
A09	47981486	47995606	14121	JH1	-
A09	48111863	48125538	13676	XH12	Gbar_A09G006600	Gbar_A09G006610
A09	49434741	49441644	6904	Giza70	-
A09	49493194	49509074	15881	XH8	Gbar_A09G006810
A09	49740393	49773140	32748	XH24	-
A09	50513969	50551979	38011	9122И	-
A09	51572330	51598921	26592	XH6	-
A09	51661337	51691135	29799	XH6	Gbar_A09G007560	Gbar_A09G007570
A09	53528303	53546012	17710	XH10	-
A09	53774397	53791013	16617	XH10	-
A09	54629215	54633613	4399	JH1	-
A09	55056459	55083195	26737	86430	Gbar_A09G008790
A09	55160892	55172578	11687	S03	-
A09	57215548	57262835	47288	XH3	Gbar_A09G009860	Gbar_A09G009870	Gbar_A09G009880	Gbar_A09G009890
A09	57986248	57998635	12388	JH1	-
A09	58580535	58581631	1097	XH8	-
A09	58749424	58768692	19269	JH1	Gbar_A09G010430	Gbar_A09G010440
A09	61604727	61631042	26316	XH10	-
A09	61656223	61657595	1373	S03	-
A09	64819497	64846819	27323	XH10	Gbar_A09G013830	Gbar_A09G013840	Gbar_A09G013850	Gbar_A09G013860
A09	64924048	65013671	89624	86430	Gbar_A09G013910	Gbar_A09G013920	Gbar_A09G013930	Gbar_A09G013940	Gbar_A09G013950	Gbar_A09G013960	Gbar_A09G013970
A09	65307919	65343583	35665	XH10	Gbar_A09G014160
A09	65925308	65928999	3692	XH24	Gbar_A09G014540
A09	66996229	67094608	98380	Giza70	Gbar_A09G015240	Gbar_A09G015250	Gbar_A09G015260	Gbar_A09G015270	Gbar_A09G015280	Gbar_A09G015290	Gbar_A09G015300	Gbar_A09G015310	Gbar_A09G015320	Gbar_A09G015330	Gbar_A09G015340	Gbar_A09G015350	Gbar_A09G015360
A09	67185711	67199883	14173	XH24	-
A09	67311652	67330805	19154	Giza70	-
A09	67447210	67471615	24406	XH3	Gbar_A09G015540
A09	67580013	67600903	20891	Giza70	Gbar_A09G015630	Gbar_A09G015640
A09	69694264	69711255	16992	XH24	Gbar_A09G017720
A09	71964212	71966102	1891	Giza70	-
A09	76314358	76361741	47384	XH6	Gbar_A09G024730	Gbar_A09G024740	Gbar_A09G024750	Gbar_A09G024760	Gbar_A09G024770	Gbar_A09G024780	Gbar_A09G024790
A10	81653	238339	156687	XH10	Gbar_A10G000090	Gbar_A10G000100	Gbar_A10G000110	Gbar_A10G000120	Gbar_A10G000130	Gbar_A10G000140	Gbar_A10G000150	Gbar_A10G000160	Gbar_A10G000170	Gbar_A10G000180	Gbar_A10G000190	Gbar_A10G000200	Gbar_A10G000210	Gbar_A10G000220
A10	997200	1009769	12570	XH8	Gbar_A10G001270
A10	1926971	1992548	65578	XH8	Gbar_A10G002360	Gbar_A10G002370	Gbar_A10G002380	Gbar_A10G002390	Gbar_A10G002400	Gbar_A10G002410	Gbar_A10G002420	Gbar_A10G002430
A10	2526564	2535651	9088	XH12	Gbar_A10G003020
A10	2545004	2554843	9840	Giza70	Gbar_A10G003050
A10	2857329	2873115	15787	86430	Gbar_A10G003440	Gbar_A10G003450	Gbar_A10G003460
A10	2881176	2896366	15191	JH1	Gbar_A10G003480
A10	7191530	7255121	63592	JH1	Gbar_A10G006630	Gbar_A10G006640	Gbar_A10G006650	Gbar_A10G006660	Gbar_A10G006670
A10	10791583	10816731	25149	XH12	Gbar_A10G007670	Gbar_A10G007680
A10	11221214	11229293	8080	JH1	-
A10	11316169	11343989	27821	XH12	Gbar_A10G007870	Gbar_A10G007880
A10	12014173	12032721	18549	JH1	-
A10	13243285	13260842	17558	S03	-
A10	16589092	16610311	21220	S03	-
A10	16801229	16900324	99096	S03	Gbar_A10G009580	Gbar_A10G009590	Gbar_A10G009600	Gbar_A10G009610
A10	17122516	17123382	867	S03	-
A10	19895583	19935542	39960	JH1	Gbar_A10G010640
A10	20007835	20059078	51244	XH24	-
A10	20083040	20103821	20782	86430	-
A10	20147644	20203695	56052	XH10	-
A10	20261514	20262330	817	S03	-
A10	20264669	20267303	2635	XH10	-
A10	21224709	21260317	35609	XH8	Gbar_A10G010980	Gbar_A10G010990
A10	22854760	22903475	48716	XH10	Gbar_A10G011270	Gbar_A10G011280
A10	31470787	31488903	18117	S03	-
A10	49923698	49939013	15316	9122И	-
A10	52867380	52876307	8928	XH20	-
A10	56051207	56059215	8009	86430	-
A10	60720123	60801287	81165	XH10	-
A10	65981144	65984590	3447	S03	-
A10	67938705	67995702	56998	86430	-
A10	68196535	68252501	55967	86430	Gbar_A10G014230
A10	69373370	69444700	71331	XH6	-
A10	69887950	69980770	92821	S03	-
A10	70862487	70870322	7836	XH6	-
A10	71885119	71935536	50418	XH20	Gbar_A10G014790	Gbar_A10G014800	Gbar_A10G014810
A10	80972500	80981428	8929	XH24	-
A10	80984254	81006399	22146	XH6	-
A10	81179300	81197090	17791	S03	-
A10	82772154	82802044	29891	XH8	Gbar_A10G016720	Gbar_A10G016730	Gbar_A10G016740
A10	84862732	84872878	10147	JH1	-
A10	87063589	87113552	49964	XH20	Gbar_A10G017580
A10	87373741	87418721	44981	XH3	Gbar_A10G017610
A10	87547117	87564158	17042	S03	-
A10	87625496	87642600	17105	XH24	-
A10	93446648	93493119	46472	XH8	Gbar_A10G018720	Gbar_A10G018730	Gbar_A10G018740
A10	93510610	93554407	43798	9122И	Gbar_A10G018750
A10	93587156	93608516	21361	XH8	Gbar_A10G018770
A10	94929742	94956476	26735	XH24	Gbar_A10G019210
A10	94986191	95021820	35630	JH1	Gbar_A10G019230
A10	96414005	96421524	7520	JH1	-
A10	96430035	96441034	11000	XH12	-
A10	97496579	97535476	38898	JH1	-
A10	97977646	97978711	1066	9122И	-
A10	98040289	98053491	13203	JH1	-
A10	98254732	98299223	44492	XH12	-
A10	98350195	98360578	10384	XH8	-
A10	98663376	98664673	1298	JH1	-
A10	98741399	98780737	39339	XH12	-
A10	98992607	99014082	21476	JH1	Gbar_A10G020400
A10	99345129	99355978	10850	JH1	-
A10	99553933	99592574	38642	JH1	Gbar_A10G020620	Gbar_A10G020630
A10	99703530	99731145	27616	JH1	Gbar_A10G020720
A10	100264583	100303095	38513	XH24	Gbar_A10G020960
A10	102010110	102032639	22530	JH1	Gbar_A10G021610
A10	102123170	102134540	11371	XH8	Gbar_A10G021630
A10	102164340	102176895	12556	JH1	Gbar_A10G021660
A10	102307091	102316472	9382	JH1	-
A10	102496908	102509890	12983	XH24	-
A10	102584951	102608252	23302	JH1	Gbar_A10G021870
A10	102657878	102664579	6702	JH1	-
A10	102920842	102924559	3718	XH20	-
A10	103028190	103035211	7022	JH1	-
A10	103499478	103529549	30072	XH6	-
A10	103829744	103840209	10466	XH3	-
A10	104194660	104204315	9656	XH8	Gbar_A10G022450	Gbar_A10G022460
A10	104324370	104327284	2915	XH10	-
A10	104494677	104503098	8422	JH1	-
A10	106969338	107008485	39148	Giza70	Gbar_A10G023750	Gbar_A10G023760	Gbar_A10G023770	Gbar_A10G023780
A10	109557090	109609665	52576	XH16	Gbar_A10G025320	Gbar_A10G025330	Gbar_A10G025340	Gbar_A10G025350	Gbar_A10G025360	Gbar_A10G025370
A11	296251	314900	18650	S03	Gbar_A11G000290
A11	4504547	4571862	67316	JH1	Gbar_A11G005130	Gbar_A11G005140	Gbar_A11G005150	Gbar_A11G005160	Gbar_A11G005170	Gbar_A11G005180
A11	7063717	7114787	51071	Giza70	Gbar_A11G008020	Gbar_A11G008030	Gbar_A11G008040
A11	7981532	8001672	20141	XH12	-
A11	9274013	9546334	272322	XH24	Gbar_A11G010240	Gbar_A11G010250	Gbar_A11G010260	Gbar_A11G010270	Gbar_A11G010280	Gbar_A11G010290	Gbar_A11G010300	Gbar_A11G010310	Gbar_A11G010320	Gbar_A11G010330	Gbar_A11G010340	Gbar_A11G010350	Gbar_A11G010360	Gbar_A11G010370	Gbar_A11G010380
A11	10195570	10214835	19266	XH3	Gbar_A11G010780
A11	10333040	10362298	29259	XH12	-
A11	10956363	10976417	20055	XH10	Gbar_A11G011320
A11	11058628	11076026	17399	XH10	-
A11	11518652	11545063	26412	XH12	Gbar_A11G011670	Gbar_A11G011680
A11	15939199	15967886	28688	JH1	Gbar_A11G014510	Gbar_A11G014520
A11	16431602	16598544	166943	JH1	Gbar_A11G014830	Gbar_A11G014840	Gbar_A11G014850	Gbar_A11G014860	Gbar_A11G014870	Gbar_A11G014880	Gbar_A11G014890	Gbar_A11G014900	Gbar_A11G014910	Gbar_A11G014920	Gbar_A11G014930	Gbar_A11G014940	Gbar_A11G014950	Gbar_A11G014960
A11	17596573	17607904	11332	XH20	-
A11	17725624	17755988	30365	XH10	Gbar_A11G015650
A11	18583227	18601240	18014	XH12	-
A11	18733980	18748875	14896	XH12	Gbar_A11G016020
A11	18946137	18993237	47101	XH10	Gbar_A11G016070	Gbar_A11G016080	Gbar_A11G016090
A11	19520414	19554775	34362	XH12	Gbar_A11G016320	Gbar_A11G016330	Gbar_A11G016340
A11	19646142	19654820	8679	XH10	-
A11	20000344	20133516	133173	XH10	Gbar_A11G016600	Gbar_A11G016610	Gbar_A11G016620	Gbar_A11G016630	Gbar_A11G016640	Gbar_A11G016650	Gbar_A11G016660	Gbar_A11G016670
A11	20171005	20205130	34126	XH10	Gbar_A11G016680
A11	20227617	20244403	16787	JH1	-
A11	21240697	21262641	21945	Giza70	-
A11	21371118	21389285	18168	XH10	Gbar_A11G017130
A11	21484626	21507638	23013	XH8	-
A11	21718017	21732876	14860	86430	-
A11	21944129	21956603	12475	S03	-
A11	22047252	22066584	19333	S03	-
A11	22383290	22395346	12057	S03	-
A11	22476136	22502678	26543	XH8	-
A11	22581825	22601503	19679	XH8	-
A11	22948676	23040207	91532	XH16	Gbar_A11G017920	Gbar_A11G017930	Gbar_A11G017940	Gbar_A11G017950
A11	29809256	29868850	59595	XH20	-
A11	51680686	51717004	36319	XH8	-
A11	51718004	51738464	20461	XH8	-
A11	53105518	53136052	30535	XH8	-
A11	53756644	53774173	17530	XH10	-
A11	53775557	53787293	11737	XH8	-
A11	54244140	54254566	10427	XH24	-
A11	54257030	54275964	18935	XH10	-
A11	54433524	54437706	4183	XH3	-
A11	54515749	54543187	27439	S03	Gbar_A11G021730
A11	54894166	54913516	19351	XH10	-
A11	55381550	55459171	77622	XH10	Gbar_A11G021850
A11	57066079	57072733	6655	XH10	-
A11	61096843	61105481	8639	XH6	-
A11	75807621	75857657	50037	XH8	Gbar_A11G023510
A11	81296836	81391596	94761	S03	Gbar_A11G024070	Gbar_A11G024080	Gbar_A11G024090	Gbar_A11G024100
A11	81714163	81860660	146498	S03	Gbar_A11G024150	Gbar_A11G024160
A11	83957498	84026680	69183	9122И	Gbar_A11G024600
A11	85658819	85709293	50475	XH24	-
A11	85888179	85899628	11450	XH20	-
A11	89546893	89561184	14292	XH3	-
A11	89674666	89684197	9532	86430	-
A11	89752697	89791437	38741	XH24	-
A11	89798404	89812950	14547	86430	-
A11	95859037	95878985	19949	XH6	Gbar_A11G026400
A11	97849814	97860923	11110	XH10	-
A11	98219302	98236204	16903	86430	-
A11	98384041	98394341	10301	9122И	-
A11	98500229	98526270	26042	XH10	-
A11	99659941	99667687	7747	XH8	-
A11	99840457	99848124	7668	JH1	-
A11	100743873	100752672	8800	XH8	-
A11	100781240	100787370	6131	86430	-
A11	100841319	100855585	14267	86430	-
A11	101308499	101311931	3433	XH16	-
A11	102119416	102132910	13495	XH8	-
A11	102265957	102274990	9034	Giza70	-
A11	102907026	102919601	12576	JH1	Gbar_A11G029910
A11	103224794	103238796	14003	JH1	-
A11	103288274	103297713	9440	XH3	Gbar_A11G030050
A11	103721719	103729013	7295	XH3	-
A11	104082580	104091913	9334	XH3	-
A11	104262044	104267667	5624	9122И	-
A11	104500368	104506842	6475	XH10	-
A11	105831433	105834970	3538	JH1	-
A11	105951313	105956303	4991	XH3	-
A11	106511448	106518408	6961	XH6	-
A11	106583837	106592729	8893	XH10	-
A11	106985053	107001096	16044	JH1	-
A11	107731066	107740845	9780	XH12	-
A11	108164148	108170160	6013	XH10	-
A11	108276194	108289019	12826	Giza70	-
A11	108765560	108787984	22425	Giza70	Gbar_A11G032160	Gbar_A11G032170	Gbar_A11G032180
A11	108796387	108812801	16415	JH1	Gbar_A11G032220	Gbar_A11G032230
A11	108822899	108829124	6226	Giza70	-
A11	108830142	108864116	33975	XH12	Gbar_A11G032260	Gbar_A11G032270
A11	108871330	108887943	16614	JH1	-
A11	109314901	109327140	12240	XH10	-
A11	109844818	109859382	14565	XH3	-
A11	111916709	111956364	39656	JH1	Gbar_A11G033820	Gbar_A11G033830	Gbar_A11G033840
A11	112342946	112360846	17901	JH1	-
A11	112907233	112945240	38008	XH24	Gbar_A11G034720	Gbar_A11G034730	Gbar_A11G034740	Gbar_A11G034750	Gbar_A11G034760
A12	2581573	2690894	109322	XH8	Gbar_A12G001930	Gbar_A12G001940	Gbar_A12G001950	Gbar_A12G001960	Gbar_A12G001970	Gbar_A12G001980	Gbar_A12G001990	Gbar_A12G002000	Gbar_A12G002010
A12	3323769	3357442	33674	XH8	Gbar_A12G002340
A12	3544645	3551295	6651	S03	-
A12	3933462	3952408	18947	S03	Gbar_A12G002670
A12	6185003	6206550	21548	XH12	-
A12	6768362	6807859	39498	86430	Gbar_A12G003760	Gbar_A12G003770
A12	8161257	8171590	10334	XH24	-
A12	13262778	13277013	14236	XH24	-
A12	14813798	14930451	116654	XH24	Gbar_A12G006490	Gbar_A12G006500	Gbar_A12G006510
A12	16526735	16535590	8856	XH24	-
A12	16737270	16746444	9175	XH24	-
A12	16815797	16824047	8251	XH20	-
A12	16948746	16957700	8955	XH24	-
A12	17226626	17239589	12964	XH24	-
A12	18400559	18442952	42394	S03	Gbar_A12G007250
A12	28295224	28391719	96496	XH20	Gbar_A12G007960	Gbar_A12G007970	Gbar_A12G007980	Gbar_A12G007990	Gbar_A12G008000
A12	49585588	49586320	733	XH3	-
A12	49586522	49596205	9684	Giza70	-
A12	52398785	52405885	7101	XH24	-
A12	53335845	53352264	16420	S03	-
A12	54656095	54795010	138916	9122И	-
A12	67842977	67980955	137979	JH1	-
A12	73412444	73452532	40089	S03	Gbar_A12G011460	Gbar_A12G011470
A12	74018949	74068048	49100	JH1	-
A12	74116867	74132753	15887	Giza70	-
A12	74763873	74818045	54173	JH1	Gbar_A12G012180	Gbar_A12G012190	Gbar_A12G012200
A12	74980631	75052982	72352	JH1	Gbar_A12G012230	Gbar_A12G012240	Gbar_A12G012250	Gbar_A12G012260
A12	75241622	75255149	13528	XH20	-
A12	75383030	75396033	13004	Giza70	-
A12	75595448	75613907	18460	Giza70	Gbar_A12G012490	Gbar_A12G012500
A12	75985266	75993526	8261	Giza70	-
A12	76093014	76113992	20979	Giza70	Gbar_A12G012600	Gbar_A12G012610
A12	76211486	76275381	63896	Giza70	-
A12	77577841	77595386	17546	JH1	-
A12	77632354	77645025	12672	Giza70	-
A12	77665550	77705696	40147	Giza70	-
A12	78372883	78412500	39618	XH12	Gbar_A12G013720	Gbar_A12G013730
A12	78717012	78736929	19918	XH10	Gbar_A12G013980
A12	78871281	78937597	66317	XH20	Gbar_A12G014030	Gbar_A12G014040	Gbar_A12G014050	Gbar_A12G014060	Gbar_A12G014070
A12	82069662	82079400	9739	Giza70	-
A12	84040128	84058302	18175	XH16	-
A12	84353018	84361302	8285	XH6	-
A12	84554894	84595639	40746	Giza70	Gbar_A12G016120	Gbar_A12G016130
A12	84641035	84647249	6215	XH16	-
A12	91003688	91032101	28414	XH16	-
A12	91688766	91765892	77127	Giza70	Gbar_A12G019090	Gbar_A12G019100	Gbar_A12G019110	Gbar_A12G019120	Gbar_A12G019130	Gbar_A12G019140	Gbar_A12G019150	Gbar_A12G019160	Gbar_A12G019170
A12	91869821	91911643	41823	Giza70	Gbar_A12G019240	Gbar_A12G019250	Gbar_A12G019260	Gbar_A12G019270	Gbar_A12G019280	Gbar_A12G019290	Gbar_A12G019300
A12	92328683	92390200	61518	JH1	Gbar_A12G019540	Gbar_A12G019550	Gbar_A12G019560	Gbar_A12G019570	Gbar_A12G019580
A12	94261114	94309597	48484	Giza70	-
A12	94514895	94597829	82935	XH8	Gbar_A12G020900	Gbar_A12G020910	Gbar_A12G020920	Gbar_A12G020930	Gbar_A12G020940	Gbar_A12G020950
A12	94701855	94731683	29829	Giza70	Gbar_A12G021020	Gbar_A12G021030	Gbar_A12G021040	Gbar_A12G021050	Gbar_A12G021060	Gbar_A12G021070
A12	99195256	99223949	28694	S03	Gbar_A12G025590	Gbar_A12G025600	Gbar_A12G025610	Gbar_A12G025620	Gbar_A12G025630
A12	100054755	100079516	24762	9122И	Gbar_A12G026540	Gbar_A12G026550	Gbar_A12G026560	Gbar_A12G026570	Gbar_A12G026580
A12	101047358	101104002	56645	86430	Gbar_A12G027750	Gbar_A12G027760	Gbar_A12G027770	Gbar_A12G027780	Gbar_A12G027790	Gbar_A12G027800	Gbar_A12G027810	Gbar_A12G027820
A13	2914773	2944262	29490	JH1	Gbar_A13G002630
A13	3609125	3624269	15145	XH3	Gbar_A13G003150
A13	3697639	3707383	9745	JH1	Gbar_A13G003210	Gbar_A13G003220
A13	3711376	3721234	9859	JH1	-
A13	3889033	3895199	6167	JH1	-
A13	3899119	3906045	6927	XH3	-
A13	3931075	3937451	6377	JH1	-
A13	3964327	3970911	6585	XH3	-
A13	4567906	4615831	47926	Giza70	Gbar_A13G003840	Gbar_A13G003850
A13	5938667	5965569	26903	JH1	Gbar_A13G004680
A13	6161417	6177144	15728	86430	-
A13	6200512	6208317	7806	86430	-
A13	6600376	6610862	10487	XH3	-
A13	6652584	6662044	9461	86430	-
A13	6672050	6679372	7323	86430	-
A13	6803437	6824511	21075	86430	Gbar_A13G005060
A13	7130555	7138970	8416	86430	-
A13	7160765	7179873	19109	XH3	-
A13	7356058	7365777	9720	XH24	-
A13	7382549	7393153	10605	XH24	-
A13	7395220	7409219	14000	XH3	-
A13	7514847	7535514	20668	XH3	-
A13	7869183	7883287	14105	XH3	-
A13	7884336	7897461	13126	XH3	-
A13	8017838	8029171	11334	86430	-
A13	8340630	8350027	9398	XH24	-
A13	8647386	8654229	6844	86430	-
A13	8676977	8688619	11643	XH3	-
A13	8960790	8971246	10457	XH24	-
A13	9071416	9081665	10250	86430	-
A13	9695136	9727296	32161	86430	Gbar_A13G005350
A13	9865009	9902079	37071	86430	-
A13	9969039	9999695	30657	XH3	-
A13	10732653	10756811	24159	86430	-
A13	10771246	10798974	27729	XH24	-
A13	11311070	11332032	20963	JH1	-
A13	11851225	11877064	25840	86430	-
A13	11917631	11933407	15777	XH3	-
A13	12174784	12203853	29070	86430	-
A13	12330635	12360498	29864	S03	Gbar_A13G006110
A13	12688197	12712656	24460	XH3	Gbar_A13G006320	Gbar_A13G006330
A13	12791344	12799203	7860	XH3	-
A13	12969613	12987908	18296	XH3	Gbar_A13G006420
A13	13088287	13095902	7616	86430	-
A13	13158663	13173093	14431	86430	-
A13	14245332	14262963	17632	XH3	-
A13	14929893	14952484	22592	S03	-
A13	15117273	15175599	58327	S03	Gbar_A13G007130	Gbar_A13G007140
A13	15285430	15307105	21676	XH3	Gbar_A13G007200	Gbar_A13G007210	Gbar_A13G007220
A13	16172477	16187279	14803	XH3	-
A13	16266319	16274388	8070	86430	-
A13	16362615	16371295	8681	JH1	-
A13	16454475	16548462	93988	86430	Gbar_A13G007400	Gbar_A13G007410
A13	16816965	16834619	17655	XH10	-
A13	17210003	17228662	18660	XH3	-
A13	17421273	17437232	15960	XH24	-
A13	17552972	17571144	18173	XH3	-
A13	18121407	18160036	38630	XH10	-
A13	19811957	19899151	87195	86430	-
A13	20749095	20786219	37125	XH10	-
A13	21491499	21513484	21986	XH10	-
A13	21758504	21771414	12911	XH10	-
A13	22245264	22419828	174565	XH24	-
A13	22632218	22677196	44979	86430	Gbar_A13G008030
A13	22710324	22744095	33772	XH3	-
A13	23026336	23046337	20002	XH10	-
A13	23122225	23165044	42820	XH3	-
A13	23698804	23716785	17982	86430	-
A13	24193469	24228441	34973	XH10	-
A13	25516652	25554211	37560	XH10	-
A13	25632480	25635258	2779	XH8	-
A13	25867112	25900967	33856	XH24	-
A13	27028856	27053355	24500	XH24	-
A13	27179929	27220456	40528	XH10	-
A13	27313242	27335084	21843	86430	-
A13	28173974	28200416	26443	XH3	-
A13	29868822	29894312	25491	XH10	-
A13	30077332	30095232	17901	XH8	-
A13	30767364	30792155	24792	XH24	-
A13	31481256	31496036	14781	XH10	-
A13	31652261	31699422	47162	XH8	-
A13	32290840	32325516	34677	XH24	-
A13	34815388	34840987	25600	XH10	-
A13	35797646	35813346	15701	S03	-
A13	36024976	36036641	11666	S03	-
A13	36377818	36424865	47048	86430	-
A13	37786651	37826352	39702	XH3	-
A13	39718157	39875472	157316	XH10	-
A13	40223107	40245606	22500	9122И	-
A13	40661977	40684162	22186	86430	Gbar_A13G009140
A13	40837390	40862813	25424	XH24	-
A13	41219192	41242197	23006	XH8	-
A13	41669923	41684205	14283	86430	Gbar_A13G009360
A13	42391745	42427329	35585	XH12	-
A13	42489248	42523043	33796	XH12	-
A13	42782253	42821733	39481	JH1	-
A13	42939219	42984692	45474	XH12	-
A13	43184283	43228944	44662	XH24	-
A13	43416765	43459584	42820	XH12	-
A13	43564942	43574800	9859	S03	-
A13	43637739	43657422	19684	XH24	-
A13	43732043	43780047	48005	S03	Gbar_A13G009520
A13	43780589	43838308	57720	XH3	-
A13	43848768	43915256	66489	S03	-
A13	44077934	44130569	52636	XH12	-
A13	44189999	44242399	52401	JH1	Gbar_A13G009550
A13	44633062	44676758	43697	JH1	-
A13	44792255	44858287	66033	JH1	-
A13	45871838	45939573	67736	JH1	Gbar_A13G009720	Gbar_A13G009730	Gbar_A13G009740
A13	46094645	46140838	46194	S03	-
A13	46293316	46301648	8333	S03	-
A13	46486244	46519727	33484	XH12	-
A13	46553727	46586202	32476	JH1	-
A13	48253216	48283887	30672	XH3	-
A13	49115307	49148102	32796	S03	-
A13	49166531	49230904	64374	XH3	Gbar_A13G009970
A13	50024235	50050438	26204	XH3	-
A13	50712842	50756342	43501	XH8	-
A13	51911178	51942253	31076	XH10	-
A13	52019331	52042231	22901	XH3	-
A13	52783485	52801829	18345	XH3	-
A13	53245423	53263940	18518	XH24	-
A13	53496966	53514602	17637	XH10	-
[truncated: 1,073 more rows]
[truncated: 3 more columns]

## Sheet: Table S8
Supplementary Table 8 Pedigree genetically transmitted genes for specific traits, validated by GWAS mapping
Trait	Number	Gene ID	Gene Name	Description	Chromosome	Start	End	Length (bp)
FL	31	Gbar_A05G016860	RIC10	CRIB domain-containing protein RIC10	A05	15863021	15865251	2231
		Gbar_A05G016870	At4g21770	RNA pseudouridine synthase 6, chloroplastic	A05	15865687	15869541	3855
		Gbar_A05G016880	PLA1	Phospholipase A I	A05	15869839	15877001	7163
		Gbar_A05G017250	CSC1	Calcium permeable stress-gated cation channel 1	A05	16113300	16119701	6402
		Gbar_A05G017260	PER29	Peroxidase 29	A05	16113565	16114680	1116
		Gbar_A07G021470	LUH	Transcriptional corepressor LEUNIG_HOMOLOG	A07	87919117	87926806	7690
		Gbar_A07G021480	At4g10260	Probable fructokinase-5	A07	87972825	87974211	1387
		Gbar_A07G021810	DDB_G0285095	TPR repeat-containing protein DDB_G0285095	A07	88449197	88451394	2198
		Gbar_A07G021820	At5g62290	Chloride conductance regulatory protein ICln	A07	88455716	88458302	2587
		Gbar_A07G021830	PDF2	Homeobox-leucine zipper protein PROTODERMAL FACTOR 2	A07	88462989	88466006	3018
		Gbar_A07G021840	CESA4	Cellulose synthase A catalytic subunit 4 [UDP-forming]	A07	88469337	88474353	5017
		Gbar_A07G021850	HDG2	Homeobox-leucine zipper protein HDG2	A07	88474374	88476155	1782
		Gbar_A07G021860	PCS3	Glutathione gamma-glutamylcysteinyltransferase 3	A07	88479055	88482701	3647
		Gbar_A10G014230	AHP5	Histidine-containing phosphotransfer protein 5	A10	68233023	68237949	4927
		Gbar_A10G018720	UGT73C2	UDP-glycosyltransferase 73C2	A10	93451212	93452954	1743
		Gbar_A10G018730	ACT	Vinorine synthase	A10	93473978	93475289	1312
		Gbar_A10G018740	NA	NA	A10	93489855	93490361	507
		Gbar_A10G018750	NA	NA	A10	93534332	93535671	1340
		Gbar_A10G018770	MYB78	Transcription factor MYB78	A10	93605765	93607126	1362
		Gbar_D02G003150	WAKL9	Wall-associated receptor kinase-like 9	D02	4169358	4172566	3209
		Gbar_D02G003160	SDIR1	E3 ubiquitin-protein ligase SDIR1	D02	4175760	4182501	6742
		Gbar_D10G011110	FPP	Filament-like plant protein (Fragment)	D10	15594361	15601721	7361
		Gbar_D10G011160	UVR8	Ultraviolet-B receptor UVR8	D10	15809891	15822940	13050
		Gbar_D10G011250	PUB26	U-box domain-containing protein 26	D10	16263576	16265462	1887
		Gbar_D10G011260	At5g53180	Polypyrimidine tract-binding protein homolog 2	D10	16271400	16275462	4063
		Gbar_D10G023600	At1g65750	Putative ribonuclease H protein At1g65750	D10	60486708	60488700	1993
		Gbar_D10G023610	NA	Retrovirus-related Pol polyprotein from transposon TNT 1-94	D10	60495449	60496630	1182
		Gbar_D10G023800	glh-4	ATP-dependent RNA helicase glh-4	D10	60697064	60699174	2111
		Gbar_D12G003370	RF_0381	Putative ankyrin repeat protein RF_0381	D12	4198142	4199758	1617
		Gbar_D12G003380	At2g21120	Probable magnesium transporter NIPA6	D12	4204827	4209133	4307
		Gbar_D13G009620	FAS1	Chromatin assembly factor 1 subunit FAS1	D13	21697086	21704144	7059
FS	82	Gbar_A01G003600	UBC36	Ubiquitin-conjugating enzyme E2 36	A01	4031165	4032799	1635
		Gbar_A01G003610	DRT101	Phosphoacetylglucosamine mutase	A01	4032938	4038268	5331
		Gbar_A01G003620	GLY3	Persulfide dioxygenase ETHE1 homolog, mitochondrial	A01	4039114	4042532	3419
		Gbar_A01G003630	CYP72A15	Cytochrome P450 72A15	A01	4051456	4053193	1738
		Gbar_A01G003640	NA	Cytochrome P450 CYP72A219	A01	4057101	4059128	2028
		Gbar_A01G003650	CYP72A15	Cytochrome P450 72A15	A01	4066818	4069323	2506
		Gbar_A02G001220	CML7	Calmodulin-like protein 7	A02	1115612	1121321	5710
		Gbar_A02G001230	UGT92A1	UDP-glycosyltransferase 92A1	A02	1124916	1126765	1850
		Gbar_A02G001570	Dctpp1	dCTP pyrophosphatase 1	A02	1692659	1694071	1413
		Gbar_A02G001660	SEC23	Protein transport protein SEC23	A02	1796034	1801281	5248
		Gbar_A02G001670	PRD1	Protein PRD1	A02	1801686	1812708	11023
		Gbar_A02G001750	NA	NA	A02	2023722	2025172	1451
		Gbar_A07G017720	GRF3	14-3-3-like protein GF14 psi	A07	53758469	53760270	1802
		Gbar_A08G024260	IPT3	Adenylate isopentenyltransferase 3, chloroplastic	A08	116856927	116859649	2723
		Gbar_A08G024270	At5g08430	Uncharacterized protein At5g08430	A08	116866759	116872188	5430
		Gbar_A08G024320	NA	NA	A08	116980922	116982082	1161
		Gbar_A09G006060	NA	NA	A09	43056932	43057729	798
		Gbar_A10G014790	ACR4	Serine/threonine-protein kinase-like protein ACR4	A10	71899228	71902926	3699
		Gbar_A10G014800	ARHGAP40	Rho GTPase-activating protein 40	A10	71914181	71922081	7901
		Gbar_A10G014810	FTIP1	FT-interacting protein 1	A10	71923085	71925947	2863
		Gbar_A11G032160	NA	NA	A11	108775632	108775880	249
		Gbar_A11G032170	CPP1	Protein CHAPERONE-LIKE PROTEIN OF POR1, chloroplastic	A11	108779194	108782641	3448
		Gbar_A11G032180	THA1	Probable low-specificity L-threonine aldolase 1	A11	108783047	108786985	3939
		Gbar_A11G032220	APRL5	5'-adenylylsulfate reductase-like 5	A11	108799724	108802989	3266
		Gbar_A11G032230	TUBA3	Tubulin alpha-3 chain	A11	108805719	108809764	4046
		Gbar_A11G032260	LBD20	LOB domain-containing protein 20	A11	108831396	108833292	1897
		Gbar_A11G032270	WOX11	WUSCHEL-related homeobox 11	A11	108851852	108854137	2286
		Gbar_A13G009520	SYN4	Sister chromatid cohesion 1 protein 4	A13	43736361	43750887	14527
		Gbar_D01G021150	HVA22J	HVA22-like protein j	D01	59882770	59886053	3284
		Gbar_D01G021160	hrcA	Heat-inducible transcription repressor HrcA	D01	59883045	59883566	522
		Gbar_D03G000780	EXL3	GDSL esterase/lipase EXL3	D03	482798	491532	8735
		Gbar_D03G000840	PAD1	Proteasome subunit alpha type-7	D03	525043	527613	2571
		Gbar_D03G000850	AHK1	Histidine kinase 1	D03	528267	535069	6803
		Gbar_D03G002080	CEP6	Precursor of CEP6	D03	1733873	1734139	267
		Gbar_D03G002090	CEP6	Precursor of CEP6	D03	1739343	1739849	507
		Gbar_D03G002120	CEP6	Precursor of CEP6	D03	1808298	1808657	360
		Gbar_D04G004650	EXPA23	Expansin-A23	D04	6493931	6494816	886
		Gbar_D05G032930	COL4	Zinc finger protein CONSTANS-LIKE 4	D05	42899428	42900761	1334
		Gbar_D05G038980	GDPDL3	Glycerophosphodiester phosphodiesterase GDPDL3	D05	62738745	62744589	5845
		Gbar_D05G038990	serS	Serine--tRNA ligase	D05	62744767	62747110	2344
		Gbar_D08G011870	TTG1	Protein TRANSPARENT TESTA GLABRA 1	D08	35895691	35897217	1527
		Gbar_D08G011880	intu	Protein inturned	D08	35897562	35898392	831
		Gbar_D08G011890	NHL1	NDR1/HIN1-like protein 1	D08	35899342	35899977	636
		Gbar_D08G012610	At4g16580	Probable protein phosphatase 2C 55	D08	38969012	38971736	2725
		Gbar_D08G012680	FUM2	Fumarate hydratase 2, chloroplastic	D08	39169122	39175938	6817
		Gbar_D08G021680	SPH74	S-protein homolog 74	D08	59216522	59218300	1779
		Gbar_D08G021780	At5g48800	BTB/POZ domain-containing protein At5g48800	D08	59340755	59343439	2685
		Gbar_D08G021790	NA	Cytochrome b5	D08	59343476	59345063	1588
		Gbar_D09G004570	RPL36B	60S ribosomal protein L36-2	D09	17110954	17112903	1950
		Gbar_D09G004580	NA	NA	D09	17115305	17126094	10790
		Gbar_D09G004590	CYP72A63	11-oxo-beta-amyrin 30-oxidase	D09	17170068	17170604	537
		Gbar_D09G004600	CYP714C2	Cytochrome P450 714C2	D09	17170989	17171429	441
		Gbar_D09G013370	VC_A0850	Uncharacterized response regulatory protein VC_A0850	D09	39391239	39391439	201
		Gbar_D09G013380	tbccd1	TBCC domain-containing protein 1	D09	39402539	39412046	9508
		Gbar_D09G013390	OEP163	Outer envelope pore protein 16-3, chloroplastic/mitochondrial	D09	39414154	39417374	3221
		Gbar_D11G000370	GSPT1	Eukaryotic peptide chain release factor GTP-binding subunit ERF3A	D11	305344	313311	7968
		Gbar_D11G000380	DTX16	Protein DETOXIFICATION 16	D11	314583	317959	3377
		Gbar_D11G000390	DTX16	Protein DETOXIFICATION 16	D11	319041	322631	3591
		Gbar_D11G000400	NA	NA	D11	323662	324021	360
		Gbar_D11G000410	NRPC2	DNA-directed RNA polymerase III subunit 2	D11	325311	329871	4561
		Gbar_D11G000420	NRPC2	DNA-directed RNA polymerase III subunit 2	D11	332884	352740	19857
		Gbar_D11G000430	NA	NA	D11	354439	358305	3867
		Gbar_D11G000440	BTS	Zinc finger protein BRUTUS	D11	371818	380847	9030
		Gbar_D11G000450	AMSH1	AMSH-like ubiquitin thioesterase 1	D11	381633	388077	6445
		Gbar_D11G000460	RPS7	40S ribosomal protein S7	D11	389320	391359	2040
		Gbar_D11G000470	BEE3	Transcription factor BEE 3	D11	397090	398956	1867
		Gbar_D11G000480	KIN14P	Kinesin-like protein KIN-14P	D11	401694	408328	6635
		Gbar_D11G000490	APCB1	Aspartyl protease APCB1	D11	439082	444418	5337
		Gbar_D11G000500	PP2AA2	Serine/threonine-protein phosphatase 2A 65 kDa regulatory subunit A beta isoform	D11	444419	451406	6988
		Gbar_D11G022130	NA	NA	D11	29019206	29021612	2407
		Gbar_D11G033320	At5g16730	WEB family protein At5g16730, chloroplastic	D11	65554904	65558732	3829
		Gbar_D13G008090	EDR2L	Protein ENHANCED DISEASE RESISTANCE 2-like	D13	14667916	14670875	2960
		Gbar_D13G008100	WRKY4	Probable WRKY transcription factor 4	D13	14671060	14673781	2722
		Gbar_D13G008110	MTH_47	Isopentenyl phosphate kinase	D13	14690076	14693269	3194
		Gbar_D13G008120	RMD1	Sporulation protein RMD1	D13	14707469	14713717	6249
		Gbar_D13G008130	At5g01610	Uncharacterized protein At5g01610	D13	14711942	14713796	1855
		Gbar_D13G008140	CM3	Chorismate mutase 3, chloroplastic	D13	14714787	14717953	3167
		Gbar_D13G008150	EOGT	EGF domain-specific O-linked N-acetylglucosamine transferase	D13	14721692	14723584	1893
		Gbar_D13G008160	NA	NA	D13	14787661	14793156	5496
		Gbar_D13G008170	vph-1	V-type proton ATPase subunit a	D13	14794977	14795432	456
		Gbar_D13G009360	RRP6L1	Protein RRP6-like 1	D13	19909132	19909626	495
		Gbar_D13G009370	SNAT2	Serotonin N-acetyltransferase 2, chloroplastic	D13	19943578	19944425	848
FU	39	Gbar_A07G017510	pol	Retrovirus-related Pol polyprotein from transposon 297	A07	51001938	51002576	639
		Gbar_A08G013000	HSBP1	Heat shock factor-binding protein 1	A08	87358627	87360724	2098
		Gbar_A09G006810	MORF5	Multiple organellar RNA editing factor 5, chloroplastic/mitochondrial	A09	49503262	49505583	2322
		Gbar_A11G008020	SPL7	Squamosa promoter-binding-like protein 7	A11	7065874	7068237	2364
		Gbar_A11G008030	4MMP	Metalloendoproteinase 4-MMP	A11	7077248	7079036	1789
		Gbar_A11G008040	cnot1	CCR4-NOT transcription complex subunit 1	A11	7095247	7112231	16985
		Gbar_A11G014510	CYP82C4	Cytochrome P450 82C4	A11	15944152	15948360	4209
		Gbar_A11G014520	CYCC1-2	Cyclin-C1-2	A11	15949845	15955140	5296
		Gbar_A11G014830	FIM2	Fimbrin-2	A11	16437479	16444396	6918
		Gbar_A11G014840	IBH1	Transcription factor IBH1	A11	16464788	16466927	2140
		Gbar_A11G014850	At5g01610	Uncharacterized protein At5g01610	A11	16470994	16474853	3860
		Gbar_A11G014860	SCPL20	Serine carboxypeptidase-like 20	A11	16508678	16513064	4387
		Gbar_A11G014870	At3g25430	Poly(A)-specific ribonuclease PARN-like	A11	16514016	16517516	3501
		Gbar_A11G014880	thiO	Glycine oxidase	A11	16517760	16521210	3451
		Gbar_A11G014890	FDX2	Ferredoxin-2, mitochondrial	A11	16521924	16522986	1063
		Gbar_A11G014900	At3g25440	Uncharacterized CRM domain-containing protein At3g25440, chloroplastic	A11	16541574	16544932	3359
		Gbar_A11G014910	NA	NA	A11	16554137	16555559	1423
		Gbar_A11G014920	PCMP-E41	Putative pentatricopeptide repeat-containing protein At5g59200, chloroplastic	A11	16557077	16559767	2691
		Gbar_A11G014930	NA	NA	A11	16575996	16582244	6249
		Gbar_A11G014940	dhmA	Haloalkane dehalogenase	A11	16582336	16585978	3643
		Gbar_A11G014950	tlyA	16S/23S rRNA (cytidine-2'-O)-methyltransferase TlyA	A11	16587393	16590205	2813
		Gbar_A11G014960	ZIP4	TPR repeat-containing protein ZIP4	A11	16590628	16594259	3632
		Gbar_D01G018260	spri	Protein sprint	D01	54705119	54706053	935
		Gbar_D05G031030	INT4	Inositol transporter 4	D05	33859429	33861859	2431
		Gbar_D05G031040	SYT2	Synaptotagmin-2	D05	33870709	33871364	656
		Gbar_D05G031050	PROT2	Proline transporter 2	D05	33906138	33910931	4794
		Gbar_D05G031130	SMXL7	Protein SMAX1-LIKE 7	D05	34357331	34362301	4971
		Gbar_D05G031140	CHC2	Clathrin heavy chain 2	D05	34471068	34471521	454
		Gbar_D05G031150	NA	Ferritin-3, chloroplastic	D05	34472125	34474699	2575
		Gbar_D05G031160	NA	NA	D05	34522773	34523249	477
		Gbar_D05G031170	PYL4	Abscisic acid receptor PYL4	D05	34527010	34528098	1089
		Gbar_D08G007870	KRT28	Keratin, type I cytoskeletal 28	D08	10978784	10979699	916
		Gbar_D08G007880	At1g54790	GDSL esterase/lipase At1g54790	D08	11058337	11060216	1880
		Gbar_D08G007890	LSM2	Sm-like protein LSM2	D08	11061540	11064594	3055
		Gbar_D08G007900	PAC	Protein PALE CRESS, chloroplastic	D08	11086003	11090655	4653
		Gbar_D08G007910	hemA	Glutamyl-tRNA reductase	D08	11090031	11090585	555
		Gbar_D08G007920	DRT100	DNA damage-repair/toleration protein DRT100	D08	11159896	11161807	1912
		Gbar_D08G007930	NA	LEC14B protein	D08	11164747	11174525	9779
		Gbar_D08G007940	argS	Arginine--tRNA ligase	D08	11186663	11189297	2635
FE	72	Gbar_A01G015310	NA	NA	A01	92578001	92578601	601
		Gbar_A01G019900	BLH1	BEL1-like homeodomain protein 1	A01	111650965	111654535	3571
		Gbar_A01G019910	DGD1	Digalactosyldiacylglycerol synthase 1, chloroplastic	A01	111673647	111681123	7477
		Gbar_A03G019040	ALD1	Aminotransferase ALD1	A03	100598389	100602800	4412
		Gbar_A03G019050	At1g22040	F-box/kelch-repeat protein At1g22040	A03	100603133	100606304	3172
		Gbar_A03G019430	DIT2-1	Dicarboxylate transporter 2.1, chloroplastic	A03	101011193	101014711	3519
		Gbar_A10G023750	NA	NA	A10	106969738	106970567	830
		Gbar_A10G023760	SDIR1	E3 ubiquitin-protein ligase SDIR1	A10	106978361	106981616	3256
		Gbar_A10G023770	PCS1	Aspartic proteinase PCS1	A10	106982777	106985012	2236
		Gbar_A10G023780	RHC2A	Probable E3 ubiquitin-protein ligase RHC2A	A10	106996472	106998238	1767
		Gbar_A12G001930	NA	NA	A12	2587484	2587726	243
		Gbar_A12G001940	At3g55350	Protein ALP1-like	A12	2589523	2590677	1155
		Gbar_A12G001950	HAT3.1	Homeobox protein HAT3.1	A12	2595874	2600871	4998
		Gbar_A12G001960	CYCA3-4	Cyclin-A3-4	A12	2604729	2607060	2332
		Gbar_A12G001970	TIP41L	TIP41-like protein	A12	2607693	2610559	2867
		Gbar_A12G001980	ZFP4	Zinc finger protein 4	A12	2611121	2612380	1260
		Gbar_A12G001990	NA	NA	A12	2662215	2665198	2984
		Gbar_A12G002000	FUC95A	Alpha-L-fucosidase 2	A12	2665792	2670312	4521
		Gbar_A12G002010	FUC95A	Alpha-L-fucosidase 2	A12	2674231	2680019	5789
		Gbar_A12G002340	NA	NA	A12	3335716	3336856	1141
		Gbar_A12G020900	PABN2	Polyadenylate-binding protein 2	A12	94551750	94554433	2684
		Gbar_A12G020910	GDH2	Glutamate dehydrogenase 2	A12	94554528	94558410	3883
		Gbar_A12G020920	CYCU4-1	Cyclin-U4-1	A12	94558012	94560040	2029
		Gbar_A12G020930	PMSR	Peptide methionine sulfoxide reductase	A12	94575372	94577509	2138
		Gbar_A12G020940	YPTM2	GTP-binding protein YPTM2	A12	94579588	94580713	1126
		Gbar_A12G020950	At5g61620	Probable transcription factor At5g61620	A12	94580918	94582245	1328
		Gbar_A12G021020	At5g07610	F-box protein At5g07610	A12	94703813	94705031	1219
		Gbar_A12G021030	At5g07610	F-box protein At5g07610	A12	94706342	94707416	1075
		Gbar_A12G021040	DER1	Derlin-1	A12	94708253	94710283	2031
		Gbar_A12G021050	NA	LINE-1 reverse transcriptase homolog	A12	94719450	94720049	600
		Gbar_A12G021060	TMKL1	Putative kinase-like protein TMKL1	A12	94721750	94723207	1458
		Gbar_A12G021070	CERK	Ceramide kinase	A12	94723854	94728971	5118
		Gbar_A13G006110	Os04g0620700	Nucleolin 2	A13	12339565	12345992	6428
		Gbar_A13G006320	TCP7	Transcription factor TCP7	A13	12694129	12697664	3536
		Gbar_A13G006330	TRMT11	tRNA (guanine(10)-N2)-methyltransferase homolog	A13	12698192	12702020	3829
		Gbar_A13G006420	CG17683	Probable cytosolic Fe-S cluster assembly factor CG17683	A13	12974017	12974622	606
		Gbar_D02G008630	At1g77710	Ubiquitin-fold modifier 1	D02	13163385	13166376	2992
		Gbar_D02G008640	ASHR1	Histone-lysine N-methyltransferase ASHR1	D02	13171869	13177125	5257
		Gbar_D02G008660	RPS13	30S ribosomal protein S13, chloroplastic	D02	13240720	13242112	1393
		Gbar_D04G003440	ABCG5	ABC transporter G family member 5	D04	4529684	4531945	2262
		Gbar_D04G003450	NA	NA	D04	4533740	4534212	473
		Gbar_D04G003460	NA	NA	D04	4554369	4555502	1134
		Gbar_D04G003470	TBL16	Protein trichome birefringence-like 16	D04	4568755	4570566	1812
		Gbar_D04G003480	TBL14	Protein trichome birefringence-like 14	D04	4572034	4577233	5200
		Gbar_D07G011570	At4g22758	Uncharacterized protein At4g22758	D07	15187466	15189068	1603
		Gbar_D07G011580	TIC100	Protein TIC 100	D07	15208397	15214298	5902
		Gbar_D07G011590	TIC100	Protein TIC 100	D07	15215694	15222074	6381
		Gbar_D07G011600	BNM2A	BURP domain-containing protein BNM2A	D07	15259846	15261590	1745
		Gbar_D07G011610	NAT12	Nucleobase-ascorbate transporter 12	D07	15271721	15278951	7231
		Gbar_D11G009590	NA	NA	D11	7617405	7618188	784
		Gbar_D11G009600	AGAP004267	O-glucosyltransferase rumi homolog	D11	7620102	7623209	3108
		Gbar_D11G009610	AGAP004267	O-glucosyltransferase rumi homolog	D11	7627137	7630232	3096
		Gbar_D11G009620	KDELC1	KDEL motif-containing protein 1	D11	7631674	7637194	5521
		Gbar_D11G010600	helz	Probable helicase with zinc finger domain	D11	8642826	8651202	8377
		Gbar_D11G010610	NA	NA	D11	8652110	8652304	195
		Gbar_D11G010620	PI4KG4	Phosphatidylinositol 4-kinase gamma 4	D11	8654740	8657044	2305
		Gbar_D11G010630	NA	NA	D11	8657531	8662059	4529
		Gbar_D11G010640	SINAT3	E3 ubiquitin-protein ligase SINAT3	D11	8662303	8665731	3429
		Gbar_D11G010650	ABCG19	ABC transporter G family member 19	D11	8675966	8681499	5534
		Gbar_D11G010660	ABCG17	ABC transporter G family member 17	D11	8682749	8683254	506
		Gbar_D11G010670	APF2	Aspartyl protease family protein 2	D11	8684198	8686539	2342
		Gbar_D11G010680	CNX3	Cyclic pyranopterin monophosphate synthase, mitochondrial	D11	8690964	8695242	4279
		Gbar_D11G010690	JMJ25	Lysine-specific demethylase JMJ25	D11	8705137	8712169	7033
		Gbar_D11G010700	NA	NA	D11	8726974	8727354	381
		Gbar_D11G010710	KELP	RNA polymerase II transcriptional coactivator KELP	D11	8734315	8737535	3221
		Gbar_D11G010720	BHLH13	Transcription factor bHLH13	D11	8742348	8745496	3149
		Gbar_D11G010730	ERF023	Ethylene-responsive transcription factor ERF023	D11	8773791	8774743	953
		Gbar_D11G010740	CAS	Exportin-2	D11	8775892	8777052	1161
		Gbar_D11G010750	ARF18	Auxin response factor 18	D11	8786614	8791276	4663
		Gbar_D11G010760	At4g00950	Uncharacterized protein At4g00950	D11	8804556	8806422	1867
		Gbar_D11G010770	alaS	Alanine--tRNA ligase	D11	8809461	8812622	3162
		Gbar_D11G010780	RAV1	Regulator of V-ATPase in vacuolar membrane protein 1	D11	8813932	8820900	6969
FM	84	Gbar_A03G001600	NDUFAF6	NADH dehydrogenase (ubiquinone) complex I, assembly factor 6	A03	1918847	1920671	1825
		Gbar_A05G018020	MFSD14B	Hippocampus abundant transcript-like protein 1	A05	16927660	16933094	5435
		Gbar_A06G002910	GATA25	GATA transcription factor 25	A06	3537816	3542168	4353
		Gbar_A06G002920	UGT91C1	UDP-glycosyltransferase 91C1	A06	3544824	3548662	3839
		Gbar_A06G005120	NA	Uncharacterized protein C19orf47 homolog	A06	8667273	8669145	1873
		Gbar_A06G014310	CEP14	Precursor of CEP14	A06	90993636	90993932	297
		Gbar_A06G019000	PCMP-H40	Pentatricopeptide repeat-containing protein At1g11290, chloroplastic	A06	110991883	110994707	2825
		Gbar_A06G019010	AMC9	Metacaspase-9	A06	111186313	111187680	1368
		Gbar_A06G019020	AMC9	Metacaspase-9	A06	111189514	111190227	714
		Gbar_A06G019030	ZFP1	Zinc finger protein 1	A06	111190672	111191346	675
		Gbar_A06G019040	Drap1	Dr1-associated corepressor	A06	111208855	111211748	2894
		Gbar_A06G019050	aroB	3-dehydroquinate synthase	A06	111212156	111213164	1009
		Gbar_A06G019060	Os01g0270100	Cysteine proteinase inhibitor 12	A06	111213724	111214960	1237
		Gbar_A06G019070	CYP78A7	Cytochrome P450 78A7	A06	111215638	111219605	3968
		Gbar_A06G019080	CXE6	Probable carboxylesterase 6	A06	111228217	111229433	1217
		Gbar_A06G019120	RNS1	Ribonuclease 1	A06	111312123	111313351	1229
		Gbar_A06G019130	ERI2	ERI1 exoribonuclease 2	A06	111322095	111327788	5694
		Gbar_A06G019140	HPAT3	Hydroxyproline O-arabinosyltransferase 3	A06	111340897	111344904	4008
		Gbar_D01G002560	MTERF6	Transcription termination factor MTERF6, chloroplastic/mitochondrial	D01	2254406	2256088	1683
		Gbar_D01G002570	MTERF15	Transcription termination factor MTERF15, mitochondrial	D01	2259031	2272588	13558
		Gbar_D01G002580	MTERF8	Transcription termination factor MTERF8, chloroplastic	D01	2266905	2268824	1920
		Gbar_D01G002590	MTERF4	Transcription termination factor MTERF4, chloroplastic	D01	2270965	2272548	1584
		Gbar_D01G002600	MTERF1	Transcription termination factor MTEF1, chloroplastic	D01	2274799	2281391	6593
		Gbar_D01G002610	MTERF6	Transcription termination factor MTERF6, chloroplastic/mitochondrial	D01	2300009	2301328	1320
		Gbar_D01G002620	MTERF6	Transcription termination factor MTERF6, chloroplastic/mitochondrial	D01	2302387	2303897	1511
		Gbar_D01G002630	CUL1	Cullin-1	D01	2305125	2310597	5473
		Gbar_D01G002640	NA	NA	D01	2313741	2313971	231
		Gbar_D01G002650	nip7	60S ribosome subunit biogenesis protein NIP7 homolog	D01	2314183	2316935	2753
		Gbar_D01G002660	Os02g0460200	Flowering-promoting factor 1-like protein 3	D01	2320930	2321268	339
		Gbar_D01G002670	VAMP724	Vesicle-associated membrane protein 724	D01	2326853	2329966	3114
		Gbar_D01G002760	dnaJ	Chaperone protein DnaJ	D01	2399171	2401281	2111
		Gbar_D01G002770	ARR1	Two-component response regulator ARR1	D01	2403379	2407405	4027
		Gbar_D01G002780	ARR2	Two-component response regulator ARR2	D01	2409460	2411774	2315
		Gbar_D01G002790	GATA15	GATA transcription factor 15	D01	2413142	2415368	2227
		Gbar_D01G002800	NA	NA	D01	2442900	2443609	710
		Gbar_D01G002810	IMPA1	Importin subunit alpha-1	D01	2444687	2448719	4033
		Gbar_D01G002820	NA	NA	D01	2452624	2453475	852
		Gbar_D02G001450	yif1b-a	Protein YIF1B-A	D02	1409947	1414249	4303
		Gbar_D02G001460	ALS	Acetolactate synthase 1, chloroplastic	D02	1418163	1421083	2921
		Gbar_D02G001470	SBT4.14	Subtilisin-like protease SBT4.14	D02	1421925	1422670	746
		Gbar_D02G001480	ALS	Acetolactate synthase 1, chloroplastic	D02	1423444	1425676	2233
		Gbar_D02G001490	FRS5	Protein FAR1-RELATED SEQUENCE 5	D02	1426688	1429459	2772
		Gbar_D02G001500	osgep	Probable tRNA N6-adenosine threonylcarbamoyltransferase	D02	1430541	1434367	3827
		Gbar_D02G001510	CML7	Calmodulin-like protein 7	D02	1442637	1443666	1030
		Gbar_D02G001520	UGT92A1	UDP-glycosyltransferase 92A1	D02	1449843	1451641	1799
		Gbar_D02G001530	Zasp52	PDZ and LIM domain protein Zasp	D02	1471514	1473652	2139
		Gbar_D02G001540	At1g60420	Probable nucleoredoxin 1	D02	1499475	1506422	6948
		Gbar_D02G001550	SAD2	Importin beta-like SAD2	D02	1507235	1516591	9357
		Gbar_D02G001560	At1g65240	Aspartic proteinase-like protein 2	D02	1518049	1524423	6375
		Gbar_D02G001570	RABA5E	Ras-related protein RABA5e	D02	1526160	1528575	2416
		Gbar_D10G010930	IDL2	Protein IDA-LIKE 2	D10	14944455	14944688	234
		Gbar_D10G010940	NA	NA	D10	14949607	14953276	3670
		Gbar_D10G011110	FPP	Filament-like plant protein (Fragment)	D10	15594361	15601721	7361
		Gbar_D10G011160	UVR8	Ultraviolet-B receptor UVR8	D10	15809891	15822940	13050
		Gbar_D10G011250	PUB26	U-box domain-containing protein 26	D10	16263576	16265462	1887
		Gbar_D10G011260	At5g53180	Polypyrimidine tract-binding protein homolog 2	D10	16271400	16275462	4063
		Gbar_D11G010600	helz	Probable helicase with zinc finger domain	D11	8642826	8651202	8377
		Gbar_D11G010610	NA	NA	D11	8652110	8652304	195
		Gbar_D11G010620	PI4KG4	Phosphatidylinositol 4-kinase gamma 4	D11	8654740	8657044	2305
		Gbar_D11G010630	NA	NA	D11	8657531	8662059	4529
		Gbar_D11G010640	SINAT3	E3 ubiquitin-protein ligase SINAT3	D11	8662303	8665731	3429
		Gbar_D11G010650	ABCG19	ABC transporter G family member 19	D11	8675966	8681499	5534
		Gbar_D11G010660	ABCG17	ABC transporter G family member 17	D11	8682749	8683254	506
		Gbar_D11G010670	APF2	Aspartyl protease family protein 2	D11	8684198	8686539	2342
		Gbar_D11G010680	CNX3	Cyclic pyranopterin monophosphate synthase, mitochondrial	D11	8690964	8695242	4279
		Gbar_D11G010690	JMJ25	Lysine-specific demethylase JMJ25	D11	8705137	8712169	7033
		Gbar_D11G010700	NA	NA	D11	8726974	8727354	381
		Gbar_D11G010710	KELP	RNA polymerase II transcriptional coactivator KELP	D11	8734315	8737535	3221
		Gbar_D11G010720	BHLH13	Transcription factor bHLH13	D11	8742348	8745496	3149
		Gbar_D11G010730	ERF023	Ethylene-responsive transcription factor ERF023	D11	8773791	8774743	953
		Gbar_D11G010740	CAS	Exportin-2	D11	8775892	8777052	1161
		Gbar_D11G010750	ARF18	Auxin response factor 18	D11	8786614	8791276	4663
		Gbar_D11G010760	At4g00950	Uncharacterized protein At4g00950	D11	8804556	8806422	1867
		Gbar_D11G010770	alaS	Alanine--tRNA ligase	D11	8809461	8812622	3162
		Gbar_D11G010780	RAV1	Regulator of V-ATPase in vacuolar membrane protein 1	D11	8813932	8820900	6969
		Gbar_D11G013560	MARD1	Protein MARD1	D11	12083416	12084360	945
		Gbar_D11G013570	NA	NA	D11	12084367	12086421	2055
		Gbar_D11G013640	NET1D	Protein NETWORKED 1D	D11	12166326	12174131	7806
		Gbar_D11G013650	SULTR3-1	Sulfate transporter 3.1	D11	12175260	12179676	4417
		Gbar_D11G013660	SULTR3-1	Sulfate transporter 3.1	D11	12186485	12190810	4326
		Gbar_D11G013670	EOL1	ETO1-like protein 1	D11	12220830	12225281	4452
		Gbar_D11G013940	PRA1F2	PRA1 family protein F2	D11	12577016	12577470	455
		Gbar_D11G013950	SRP9	Signal recognition particle 9 kDa protein	D11	12579335	12583219	3885
		Gbar_D11G013960	WRKY21	Probable WRKY transcription factor 21	D11	12590261	12592510	2250
FBN	73	Gbar_A07G009170	psbK	Photosystem II reaction center protein K	A07	14097265	14097450	186
		Gbar_A07G009180	TBC1D2	TBC1 domain family member 2A	A07	14135117	14138666	3550
		Gbar_A07G009190	At2g04740	BTB/POZ domain-containing protein At2g04740	A07	14139885	14144081	4197
		Gbar_A07G009200	FIM5	Fimbrin-5	A07	14144197	14148860	4664
		Gbar_A07G009720	QOR	Quinone-oxidoreductase homolog, chloroplastic	A07	15043005	15044113	1109
		Gbar_A07G009730	NA	NA	A07	15046389	15047238	850
		Gbar_A07G009740	CYCC1-2	Cyclin-C1-2	A07	15047645	15051672	4028
		Gbar_A07G009750	UFC	Protein UPSTREAM OF FLC	A07	15052003	15053457	1455
		Gbar_A07G009760	CYP82G1	Cytochrome P450 82G1	A07	15081133	15084672	3540
		Gbar_A07G009770	CYP82G1	Cytochrome P450 82G1	A07	15117807	15120110	2304
		Gbar_A07G009780	CYP82G1	Cytochrome P450 82G1	A07	15162300	15164379	2080
		Gbar_A08G012710	BEL1	Homeobox protein BEL1 homolog	A08	85206140	85209331	3192
		Gbar_A09G003670	At4g02000	Uncharacterized protein At4g02000	A09	12117200	12117732	533
		Gbar_A09G003680	EIN4	Protein EIN4	A09	12146421	12148701	2281
		Gbar_A10G014230	AHP5	Histidine-containing phosphotransfer protein 5	A10	68233023	68237949	4927
		Gbar_A10G021610	RDM3	Protein RNA-directed DNA methylation 3	A10	102015160	102024918	9759
		Gbar_A10G021630	NFD4	Protein NUCLEAR FUSION DEFECTIVE 4	A10	102132139	102133896	1758
		Gbar_A10G021660	ycf45	Uncharacterized protein ycf45	A10	102168304	102173180	4877
		Gbar_A10G021870	RPS2	Disease resistance protein RPS2	A10	102594609	102597431	2823
		Gbar_D01G000470	RL6	Protein RADIALIS-like 6	D01	363663	365811	2149
		Gbar_D01G000480	PERK1	Proline-rich receptor-like protein kinase PERK1	D01	368386	381566	13181
		Gbar_D01G000490	Tmem259	Membralin	D01	384960	392439	7480
		Gbar_D01G000500	Dnajb13	DnaJ homolog subfamily B member 13	D01	401756	404373	2618
		Gbar_D01G000510	TMN1	Transmembrane 9 superfamily member 1	D01	405101	409920	4820
		Gbar_D01G000520	COBL6	COBRA-like protein 6	D01	410566	414373	3808
		Gbar_D01G000530	Os02g0764100	B3 domain-containing protein Os02g0764100	D01	418378	418761	384
		Gbar_D01G001140	dnaJ	Chaperone protein DnaJ	D01	871322	874676	3355
		Gbar_D01G001150	NA	14-3-3-like protein	D01	875904	878869	2966
		Gbar_D01G001160	AMC1	Metacaspase-1	D01	882426	886065	3640
		Gbar_D01G001170	AMC3	Metacaspase-3	D01	888454	892421	3968
		Gbar_D01G001180	APUM7	Putative pumilio homolog 7, chloroplastic	D01	897732	901626	3895
		Gbar_D01G001190	GLIP1	GDSL esterase/lipase 1	D01	903463	907309	3847
		Gbar_D01G001200	poxN1	Peroxidase N1	D01	908803	910783	1981
		Gbar_D01G001210	LCR12	Putative defensin-like protein 165	D01	913445	913847	403
		Gbar_D01G001220	LCR12	Putative defensin-like protein 165	D01	919425	919826	402
		Gbar_D01G012140	NA	NA	D01	22753763	22754380	618
		Gbar_D01G022950	BLH9	BEL1-like homeodomain protein 9	D01	61972730	61976112	3383
		Gbar_D01G022960	DYN2	Dynein light chain 1, cytoplasmic	D01	61979122	61979938	817
		Gbar_D01G022970	NPF2.8	Protein NRT1/ PTR FAMILY 2.8	D01	61982968	61984842	1875
		Gbar_D01G022980	RE	Protein RETICULATA, chloroplastic	D01	61985234	61987970	2737
		Gbar_D02G022530	At4g06744	Uncharacterized protein At4g06744	D02	65207700	65210476	2777
		Gbar_D03G000780	EXL3	GDSL esterase/lipase EXL3	D03	482798	491532	8735
		Gbar_D03G000840	PAD1	Proteasome subunit alpha type-7	D03	525043	527613	2571
		Gbar_D03G000850	AHK1	Histidine kinase 1	D03	528267	535069	6803
		Gbar_D07G009070	TOM1	Tobamovirus multiplication protein 1	D07	10692877	10699369	6493
		Gbar_D07G009080	Carnmt1	Carnosine N-methyltransferase	D07	10701840	10709777	7938
		Gbar_D07G009090	patl1	Protein PAT1 homolog 1	D07	10712734	10719177	6444
		Gbar_D07G009100	At3g57160	Cysteine-rich and transmembrane domain-containing protein B	D07	10721128	10722216	1089
		Gbar_D07G009110	RPL27C	60S ribosomal protein L27-3	D07	10724677	10726739	2063
		Gbar_D11G000420	NRPC2	DNA-directed RNA polymerase III subunit 2	D11	332884	352740	19857
		Gbar_D11G000430	NA	NA	D11	354439	358305	3867
		Gbar_D11G000440	BTS	Zinc finger protein BRUTUS	D11	371818	380847	9030
		Gbar_D11G000450	AMSH1	AMSH-like ubiquitin thioesterase 1	D11	381633	388077	6445
		Gbar_D11G000460	RPS7	40S ribosomal protein S7	D11	389320	391359	2040
		Gbar_D11G000470	BEE3	Transcription factor BEE 3	D11	397090	398956	1867
		Gbar_D11G000480	KIN14P	Kinesin-like protein KIN-14P	D11	401694	408328	6635
		Gbar_D11G000490	APCB1	Aspartyl protease APCB1	D11	439082	444418	5337
		Gbar_D11G000500	PP2AA2	Serine/threonine-protein phosphatase 2A 65 kDa regulatory subunit A beta isoform	D11	444419	451406	6988
		Gbar_D11G001380	nipblb	Nipped-B-like protein B	D11	1222541	1229256	6716
		Gbar_D11G001390	DOT2	SART-1 family protein DOT2	D11	1231169	1238000	6832
		Gbar_D11G001400	CO3	Zinc finger protein CO3	D11	1238222	1240984	2763
		Gbar_D11G006440	nep1	Aspartic proteinase nepenthesin-1	D11	5096230	5097681	1452
		Gbar_D11G006450	TRIM29	Tripartite motif-containing protein 29	D11	5101104	5114105	13002
		Gbar_D11G006460	CLC-C	Chloride channel protein CLC-c	D11	5124672	5131034	6363
		Gbar_D11G006470	At5g08460	GDSL esterase/lipase At5g08460	D11	5132118	5134439	2322
		Gbar_D11G006480	NA	NA	D11	5134940	5135743	804
		Gbar_D11G006490	At1g47710	Serpin-ZX	D11	5143398	5144444	1047
		Gbar_D11G006500	ACOT13	Acyl-coenzyme A thioesterase 13	D11	5147604	5149911	2308
		Gbar_D13G016650	NA	NA	D13	48997489	49000820	3332
		Gbar_D13G016660	NA	NA	D13	49002235	49003721	1487
		Gbar_D13G016700	NA	Probable glutathione S-transferase	D13	49164113	49165312	1200
		Gbar_D13G016990	At4g13230	Uncharacterized protein At4g13230	D13	49622066	49623601	1536
		Gbar_D13G017000	At4g13230	Uncharacterized protein At4g13230	D13	49633619	49634868	1250
BN	22	Gbar_A02G001030	SENP1	Sentrin-specific protease 1	A02	959439	960218	780
		Gbar_A02G001220	CML7	Calmodulin-like protein 7	A02	1115612	1121321	5710
		Gbar_A02G001230	UGT92A1	UDP-glycosyltransferase 92A1	A02	1124916	1126765	1850
		Gbar_A07G015270	NAD-ME2	NAD-dependent malic enzyme 2, mitochondrial	A07	32735788	32741625	5838
		Gbar_A08G018760	KEU	SNARE-interacting protein KEULE	A08	109199153	109207608	8456
		Gbar_A09G003670	At4g02000	Uncharacterized protein At4g02000	A09	12117200	12117732	533
		Gbar_A09G003680	EIN4	Protein EIN4	A09	12146421	12148701	2281
		Gbar_D02G022530	At4g06744	Uncharacterized protein At4g06744	D02	65207700	65210476	2777
		Gbar_D03G000780	EXL3	GDSL esterase/lipase EXL3	D03	482798	491532	8735
		Gbar_D03G000840	PAD1	Proteasome subunit alpha type-7	D03	525043	527613	2571
		Gbar_D03G000850	AHK1	Histidine kinase 1	D03	528267	535069	6803
		Gbar_D12G026560	WRKY27	Probable WRKY transcription factor 27	D12	57126873	57128265	1393
		Gbar_D12G026570	ERDJ2A	DnaJ protein ERDJ2A	D12	57138844	57146246	7403
		Gbar_D12G026580	lhpI	Delta(1)-pyrroline-2-carboxylate reductase	D12	57144944	57145933	990
		Gbar_D12G026590	primpol	DNA-directed primase/polymerase protein	D12	57146349	57151369	5021
		Gbar_D12G026600	HIPP12	Heavy metal-associated isoprenylated plant protein 12	D12	57157342	57158286	945
		Gbar_D12G026610	HIPP14	Heavy metal-associated isoprenylated plant protein 14	D12	57163190	57163921	732
		Gbar_D13G017970	At5g03795	Probable glycosyltransferase At5g03795	D13	51730001	51732052	2052
		Gbar_D13G017980	CSLE6	Cellulose synthase-like protein E6	D13	51738014	51742309	4296
		Gbar_D13G017990	BASS6	Probable sodium/metabolite cotransporter BASS6, chloroplastic	D13	51748015	51753048	5034
		Gbar_D13G018000	CSLE1	Cellulose synthase-like protein E1	D13	51753602	51755022	1421
		Gbar_D13G018010	CSLE6	Cellulose synthase-like protein E6	D13	51755337	51764860	9524
SBW	30	Gbar_A01G014240	MLP31	MLP-like protein 31	A01	74299407	74300010	604
		Gbar_A07G001860	FAB1B	1-phosphatidylinositol-3-phosphate 5-kinase FAB1B	A07	2042204	2053446	11243
		Gbar_A11G008020	SPL7	Squamosa promoter-binding-like protein 7	A11	7065874	7068237	2364
		Gbar_A11G008030	4MMP	Metalloendoproteinase 4-MMP	A11	7077248	7079036	1789
		Gbar_A11G008040	cnot1	CCR4-NOT transcription complex subunit 1	A11	7095247	7112231	16985
		Gbar_D11G017820	LRK10	Rust resistance kinase Lr10	D11	18226741	18231276	4536
		Gbar_D11G017830	abhd17b	Protein ABHD17B	D11	18241868	18247420	5553
		Gbar_D11G017990	HACL	2-hydroxyacyl-CoA lyase	D11	18495400	18497958	2559
		Gbar_D11G018000	ASF1B	Histone chaperone ASF1B	D11	18501175	18502918	1744
		Gbar_D11G018010	LIG6	DNA ligase 6	D11	18504444	18511321	6878
		Gbar_D11G018020	EEF1AKMT2	EEF1A lysine methyltransferase 2	D11	18520551	18525885	5335
		Gbar_D11G018030	ZEU1	Thymidylate kinase	D11	18526802	18532379	5578
		Gbar_D11G018040	EAF2	ELL-associated factor 2	D11	18532506	18535262	2757
		Gbar_D11G018050	RGA1	Putative disease resistance protein RGA1	D11	18548103	18549643	1541
		Gbar_D11G018060	HACL	2-hydroxyacyl-CoA lyase	D11	18552718	18555827	3110
		Gbar_D11G018070	ASF1B	Histone chaperone ASF1B	D11	18557784	18561005	3222
		Gbar_D11G018080	LIG6	DNA ligase 6	D11	18562033	18568901	6869
		Gbar_D11G018090	EEF1AKMT2	EEF1A lysine methyltransferase 2	D11	18575019	18580248	5230
		Gbar_D11G018100	ZEU1	Thymidylate kinase	D11	18581475	18586730	5256
		Gbar_D11G018110	Eaf	Ell-associated factor Eaf	D11	18586889	18589287	2399
		Gbar_D11G018120	Lama2	Laminin subunit alpha-2	D11	18591629	18593594	1966
		Gbar_D11G018130	RKL1	Probable inactive receptor kinase At1g48480	D11	18600740	18603843	3104
		Gbar_D11G018140	CTU2	Cytoplasmic tRNA 2-thiolation protein 2	D11	18610366	18614899	4534
		Gbar_D11G018150	NIK1	Protein NSP-INTERACTING KINASE 1	D11	18625848	18629707	3860
		Gbar_D12G026560	WRKY27	Probable WRKY transcription factor 27	D12	57126873	57128265	1393
		Gbar_D12G026570	ERDJ2A	DnaJ protein ERDJ2A	D12	57138844	57146246	7403
		Gbar_D12G026580	lhpI	Delta(1)-pyrroline-2-carboxylate reductase	D12	57144944	57145933	990
		Gbar_D12G026590	primpol	DNA-directed primase/polymerase protein	D12	57146349	57151369	5021
		Gbar_D12G026600	HIPP12	Heavy metal-associated isoprenylated plant protein 12	D12	57157342	57158286	945
		Gbar_D12G026610	HIPP14	Heavy metal-associated isoprenylated plant protein 14	D12	57163190	57163921	732
LP	74	Gbar_A03G017300	ERF9	Ethylene-responsive transcription factor 9	A03	97322972	97324547	1576
		Gbar_A03G017310	CYTB5-E	Cytochrome b5 isoform E	A03	97329324	97333415	4092
		Gbar_A03G017370	At1g54610	Probable serine/threonine-protein kinase At1g54610	A03	97479309	97483937	4629
		Gbar_A03G017380	NA	Retrovirus-related Pol polyprotein from transposon TNT 1-94	A03	97486581	97487312	732
		Gbar_A05G014530	RH1	DEAD-box ATP-dependent RNA helicase 1	A05	13423039	13427489	4451
		Gbar_A05G014540	NA	NA	A05	13430569	13430835	267
		Gbar_A05G014550	NA	NA	A05	13432166	13432375	210
		Gbar_A05G014560	AERO1	Endoplasmic reticulum oxidoreductin-1	A05	13433853	13439653	5801
		Gbar_A05G016550	At3g03360	F-box/LRR-repeat protein At3g03360	A05	15503550	15507006	3457
		Gbar_A05G016560	FHY	Bifunctional riboflavin kinase/FMN phosphatase	A05	15509010	15512639	3630
		Gbar_A05G016860	RIC10	CRIB domain-containing protein RIC10	A05	15863021	15865251	2231
		Gbar_A05G016870	At4g21770	RNA pseudouridine synthase 6, chloroplastic	A05	15865687	15869541	3855
		Gbar_A05G016880	PLA1	Phospholipase A I	A05	15869839	15877001	7163
		Gbar_A05G017250	CSC1	Calcium permeable stress-gated cation channel 1	A05	16113300	16119701	6402
		Gbar_A05G017260	PER29	Peroxidase 29	A05	16113565	16114680	1116
		Gbar_A07G009170	psbK	Photosystem II reaction center protein K	A07	14097265	14097450	186
		Gbar_A07G009180	TBC1D2	TBC1 domain family member 2A	A07	14135117	14138666	3550
		Gbar_A07G009190	At2g04740	BTB/POZ domain-containing protein At2g04740	A07	14139885	14144081	4197
		Gbar_A07G009200	FIM5	Fimbrin-5	A07	14144197	14148860	4664
		Gbar_A09G014540	OFP6	Transcription repressor OFP6	A09	65925487	65926071	585
		Gbar_A13G021400	cfxQ	Protein CfxQ homolog	A13	105038069	105041424	3356
		Gbar_A13G021410	At4g13360	3-hydroxyisobutyryl-CoA hydrolase-like protein 3, mitochondrial	A13	105042037	105048214	6178
		Gbar_A13G024480	CNOT4	CCR4-NOT transcription complex subunit 4	A13	108754730	108762117	7388
		Gbar_A13G024490	APX1	L-ascorbate peroxidase 1, cytosolic	A13	108767028	108770503	3476
		Gbar_A13G024500	SE	Serrate RNA effector molecule	A13	108772097	108778814	6718
		Gbar_A13G024510	EIN3	Protein ETHYLENE INSENSITIVE 3	A13	108782038	108785839	3802
		Gbar_A13G024520	DPBF4	ABSCISIC ACID-INSENSITIVE 5-like protein 3	A13	108788188	108790319	2132
		Gbar_A13G024530	At2g26970	Oligoribonuclease	A13	108790276	108792329	2054
		Gbar_A13G024540	Yrdc	YrdC domain-containing protein, mitochondrial	A13	108793784	108796110	2327
		Gbar_A13G024550	RPL12C	60S ribosomal protein L12-3	A13	108796102	108798060	1959
		Gbar_A13G024560	NA	NA	A13	108799587	108800726	1140
		Gbar_D04G017360	PRP40A	Pre-mRNA-processing protein 40A	D04	48742163	48754961	12799
		Gbar_D04G017370	WIH2	Cysteine-rich and transmembrane domain-containing protein WIH2	D04	48757060	48758077	1018
		Gbar_D05G002560	IAA27	Auxin-responsive protein IAA27	D05	2236405	2238760	2356
		Gbar_D05G002570	SPEAR3	Protein SPEAR3	D05	2245299	2246669	1371
		Gbar_D05G002580	At1g67280	Probable lactoylglutathione lyase, chloroplastic	D05	2248624	2251896	3273
		Gbar_D05G002590	MC410	Ninja-family protein mc410	D05	2253330	2256670	3341
		Gbar_D05G002600	At5g03795	Probable glycosyltransferase At5g03795	D05	2257230	2260151	2922
		Gbar_D05G002610	NA	NA	D05	2261732	2266608	4877
		Gbar_D05G002620	CDC27B	Cell division cycle protein 27 homolog B	D05	2269212	2275487	6276
		Gbar_D05G002630	SPAC3F10.06c	Uncharacterized protein C3F10.06c	D05	2275582	2278445	2864
		Gbar_D05G002640	ugcg-a	Ceramide glucosyltransferase-A	D05	2279577	2285618	6042
		Gbar_D05G002650	HSL1	Receptor-like protein kinase HSL1	D05	2296449	2299556	3108
		Gbar_D05G002660	DTX51	Protein DETOXIFICATION 51	D05	2303958	2306046	2089
		Gbar_D05G032930	COL4	Zinc finger protein CONSTANS-LIKE 4	D05	42899428	42900761	1334
		Gbar_D08G006190	NFYA1	Nuclear transcription factor Y subunit A-1	D08	7142642	7145823	3182
		Gbar_D08G006200	CCD1	Carotenoid 9,10(9',10')-cleavage dioxygenase 1	D08	7145820	7150307	4488
		Gbar_D08G006210	ICR2	Interactor of constitutive active ROPs 2, chloroplastic	D08	7161814	7165853	4040
		Gbar_D11G010600	helz	Probable helicase with zinc finger domain	D11	8642826	8651202	8377
		Gbar_D11G010610	NA	NA	D11	8652110	8652304	195
		Gbar_D11G010620	PI4KG4	Phosphatidylinositol 4-kinase gamma 4	D11	8654740	8657044	2305
		Gbar_D11G010630	NA	NA	D11	8657531	8662059	4529
		Gbar_D11G010640	SINAT3	E3 ubiquitin-protein ligase SINAT3	D11	8662303	8665731	3429
		Gbar_D11G010650	ABCG19	ABC transporter G family member 19	D11	8675966	8681499	5534
		Gbar_D11G010660	ABCG17	ABC transporter G family member 17	D11	8682749	8683254	506
		Gbar_D11G010670	APF2	Aspartyl protease family protein 2	D11	8684198	8686539	2342
		Gbar_D11G010680	CNX3	Cyclic pyranopterin monophosphate synthase, mitochondrial	D11	8690964	8695242	4279
		Gbar_D11G010690	JMJ25	Lysine-specific demethylase JMJ25	D11	8705137	8712169	7033
		Gbar_D11G010700	NA	NA	D11	8726974	8727354	381
		Gbar_D11G010710	KELP	RNA polymerase II transcriptional coactivator KELP	D11	8734315	8737535	3221
		Gbar_D11G010720	BHLH13	Transcription factor bHLH13	D11	8742348	8745496	3149
		Gbar_D11G010730	ERF023	Ethylene-responsive transcription factor ERF023	D11	8773791	8774743	953
		Gbar_D11G010740	CAS	Exportin-2	D11	8775892	8777052	1161
		Gbar_D11G010750	ARF18	Auxin response factor 18	D11	8786614	8791276	4663
		Gbar_D11G010760	At4g00950	Uncharacterized protein At4g00950	D11	8804556	8806422	1867
		Gbar_D11G010770	alaS	Alanine--tRNA ligase	D11	8809461	8812622	3162
		Gbar_D11G010780	RAV1	Regulator of V-ATPase in vacuolar membrane protein 1	D11	8813932	8820900	6969
		Gbar_D11G013640	NET1D	Protein NETWORKED 1D	D11	12166326	12174131	7806
		Gbar_D11G013650	SULTR3-1	Sulfate transporter 3.1	D11	12175260	12179676	4417
		Gbar_D11G013660	SULTR3-1	Sulfate transporter 3.1	D11	12186485	12190810	4326
		Gbar_D11G013670	EOL1	ETO1-like protein 1	D11	12220830	12225281	4452
		Gbar_D11G013940	PRA1F2	PRA1 family protein F2	D11	12577016	12577470	455
		Gbar_D11G013950	SRP9	Signal recognition particle 9 kDa protein	D11	12579335	12583219	3885
		Gbar_D11G013960	WRKY21	Probable WRKY transcription factor 21	D11	12590261	12592510	2250
SI	43	Gbar_A05G029000	NA	Cytochrome P450 CYP736A12	A05	35314368	35315966	1599
		Gbar_A05G029010	NA	Cytochrome P450 CYP736A12	A05	35422219	35423831	1613
		Gbar_A05G029090	ypi1	Type 1 phosphatases regulator ypi1	A05	35682447	35682871	425
		Gbar_A05G029100	ORF1	Genome polyprotein	A05	35683298	35684538	1241
		Gbar_A05G029110	SNRNP31	U11/U12 small nuclear ribonucleoprotein 31 kDa protein	A05	35692908	35703560	10653
		Gbar_A10G003020	E6	Protein E6	A10	2528543	2529702	1160
		Gbar_A10G003050	NA	NA	A10	2548251	2548880	630
		Gbar_A10G003440	SAG39	Senescence-specific cysteine protease SAG39	A10	2862702	2863820	1119
		Gbar_A10G003450	SAG39	Senescence-specific cysteine protease SAG39	A10	2869105	2870221	1117
		Gbar_A10G003460	NA	NA	A10	2870412	2872571	2160
		Gbar_A10G003480	NA	Xyloglucan endotransglucosylase/hydrolase 2	A10	2890101	2891904	1804
		Gbar_A10G021610	RDM3	Protein RNA-directed DNA methylation 3	A10	102015160	102024918	9759
		Gbar_A10G021630	NFD4	Protein NUCLEAR FUSION DEFECTIVE 4	A10	102132139	102133896	1758
		Gbar_A10G021660	ycf45	Uncharacterized protein ycf45	A10	102168304	102173180	4877
		Gbar_A10G021870	RPS2	Disease resistance protein RPS2	A10	102594609	102597431	2823
		Gbar_A11G008020	SPL7	Squamosa promoter-binding-like protein 7	A11	7065874	7068237	2364
		Gbar_A11G008030	4MMP	Metalloendoproteinase 4-MMP	A11	7077248	7079036	1789
		Gbar_A11G008040	cnot1	CCR4-NOT transcription complex subunit 1	A11	7095247	7112231	16985
		Gbar_D07G006500	At5g08180	H/ACA ribonucleoprotein complex subunit 2-like protein	D07	6971550	6973808	2259
		Gbar_D07G006510	AIH	Agmatine deiminase	D07	6991258	6995729	4472
		Gbar_D07G006520	Stk16	Serine/threonine-protein kinase 16	D07	6997748	7001131	3384
		Gbar_D07G006530	Os02g0581300	ASC1-like protein 1	D07	7002628	7007040	4413
		Gbar_D07G006540	RPS2	Disease resistance protein RPS2	D07	7031851	7035989	4139
		Gbar_D07G006550	NA	NA	D07	7040842	7041330	489
		Gbar_D07G006560	NA	NA	D07	7062141	7062700	560
		Gbar_D07G006570	NA	NA	D07	7065814	7069594	3781
		Gbar_D07G006580	PI4KG7	Phosphatidylinositol 4-kinase gamma 7	D07	7071333	7073232	1900
		Gbar_D08G014540	CINV2	Alkaline/neutral invertase CINV2	D08	46024818	46029938	5121
		Gbar_D08G014870	NA	NA	D08	46955892	46956299	408
		Gbar_D10G023600	At1g65750	Putative ribonuclease H protein At1g65750	D10	60486708	60488700	1993
		Gbar_D10G023610	NA	Retrovirus-related Pol polyprotein from transposon TNT 1-94	D10	60495449	60496630	1182
		Gbar_D10G023800	glh-4	ATP-dependent RNA helicase glh-4	D10	60697064	60699174	2111
		Gbar_D11G013560	MARD1	Protein MARD1	D11	12083416	12084360	945
		Gbar_D11G013570	NA	NA	D11	12084367	12086421	2055
		Gbar_D11G013640	NET1D	Protein NETWORKED 1D	D11	12166326	12174131	7806
		Gbar_D11G013650	SULTR3-1	Sulfate transporter 3.1	D11	12175260	12179676	4417
		Gbar_D11G013660	SULTR3-1	Sulfate transporter 3.1	D11	12186485	12190810	4326
		Gbar_D11G013670	EOL1	ETO1-like protein 1	D11	12220830	12225281	4452
		Gbar_D11G013940	PRA1F2	PRA1 family protein F2	D11	12577016	12577470	455
		Gbar_D11G013950	SRP9	Signal recognition particle 9 kDa protein	D11	12579335	12583219	3885
		Gbar_D11G013960	WRKY21	Probable WRKY transcription factor 21	D11	12590261	12592510	2250
		Gbar_D12G003370	RF_0381	Putative ankyrin repeat protein RF_0381	D12	4198142	4199758	1617
		Gbar_D12G003380	At2g21120	Probable magnesium transporter NIPA6	D12	4204827	4209133	4307
GP	114	Gbar_A01G019900	BLH1	BEL1-like homeodomain protein 1	A01	111650965	111654535	3571
		Gbar_A01G019910	DGD1	Digalactosyldiacylglycerol synthase 1, chloroplastic	A01	111673647	111681123	7477
		Gbar_A01G019920	nsa2	Ribosome biogenesis protein NSA2 homolog	A01	111681530	111684269	2740
		Gbar_A02G009760	RAD52-1	DNA repair RAD52-like protein 1, mitochondrial	A02	35038610	35042753	4144
		Gbar_A03G019840	PLT5	Polyol transporter 5	A03	101884218	101886363	2146
		Gbar_A03G020390	GH3.1	Probable indole-3-acetic acid-amido synthetase GH3.1	A03	102394054	102396515	2462
		Gbar_A03G021840	GIS2	Zinc finger protein GIS2	A03	103794367	103799282	4916
		Gbar_A03G021850	KIN7E	Kinesin-like protein KIN-7E	A03	103806890	103814151	7262
		Gbar_A03G021860	CIB22	NADH dehydrogenase [ubiquinone] 1 beta subcomplex subunit 9	A03	103814730	103818347	3618
		Gbar_A04G004070	SAG39	Senescence-specific cysteine protease SAG39	A04	10147080	10153345	6266
		Gbar_A04G004120	macB	Macrolide export ATP-binding/permease protein MacB	A04	10311756	10312361	606
		Gbar_A05G026490	NA	NA	A05	28190411	28191625	1215
		Gbar_A05G026500	At4g08350	Putative transcription elongation factor SPT5 homolog 1	A05	28196132	28202897	6766
		Gbar_A05G026620	CBP	Citrate-binding protein	A05	28421315	28422284	970
		Gbar_A05G026630	EC1.1	Egg cell-secreted protein 1.1	A05	28435389	28435806	418
		Gbar_A05G026640	NA	NA	A05	28437617	28439901	2285
		Gbar_A05G026650	RPL3	60S ribosomal protein L3	A05	28447462	28450005	2544
		Gbar_A05G026660	PAT08	Protein S-acyltransferase 8	A05	28450408	28453758	3351
		Gbar_A05G026830	CEPR2	Receptor protein-tyrosine kinase CEPR2	A05	28933796	28937439	3644
		Gbar_A05G026840	CCR4	Serine/threonine-protein kinase-like protein CCR4	A05	28941681	28943987	2307
		Gbar_A05G026850	AGL11	Agamous-like MADS-box protein AGL11	A05	28948857	28955282	6426
		Gbar_A05G026860	PATL3	Patellin-3	A05	28982037	28984972	2936
		Gbar_A05G026870	PATL5	Patellin-5	A05	29027597	29030400	2804
		Gbar_A05G026880	NPF5.10	Protein NRT1/ PTR FAMILY 5.10	A05	29071151	29073500	2350
		Gbar_A07G024540	At5g13200	GEM-like protein 5	A07	92384547	92385913	1367
		Gbar_A07G024550	SSR2	Translocon-associated protein subunit beta	A07	92387540	92389887	2348
		Gbar_A07G024560	BROX	BRO1 domain-containing protein BROX	A07	92394449	92396622	2174
		Gbar_A07G024570	POPTRDRAFT_752786	CASP-like protein 1F3	A07	92396879	92398346	1468
		Gbar_A07G024580	KNU	Zinc finger protein KNUCKLES	A07	92399713	92400171	459
		Gbar_A07G024590	FAM214B	Protein FAM214B	A07	92400857	92406122	5266
		Gbar_A07G024600	NAC083	NAC domain-containing protein 83	A07	92417607	92419040	1434
		Gbar_A07G024610	GDPD2	Glycerophosphodiester phosphodiesterase GDPD2	A07	92425438	92427730	2293
		Gbar_A09G001770	MYB306	Myb-related protein 306	A09	4156700	4157957	1258
		Gbar_A09G003670	At4g02000	Uncharacterized protein At4g02000	A09	12117200	12117732	533
		Gbar_A09G003680	EIN4	Protein EIN4	A09	12146421	12148701	2281
		Gbar_A09G006060	NA	NA	A09	43056932	43057729	798
		Gbar_A09G017720	SLE1	Protein SLE1	A09	69696175	69698136	1962
		Gbar_A12G001930	NA	NA	A12	2587484	2587726	243
		Gbar_A12G001940	At3g55350	Protein ALP1-like	A12	2589523	2590677	1155
		Gbar_A12G001950	HAT3.1	Homeobox protein HAT3.1	A12	2595874	2600871	4998
		Gbar_A12G001960	CYCA3-4	Cyclin-A3-4	A12	2604729	2607060	2332
		Gbar_A12G001970	TIP41L	TIP41-like protein	A12	2607693	2610559	2867
		Gbar_A12G001980	ZFP4	Zinc finger protein 4	A12	2611121	2612380	1260
		Gbar_A12G001990	NA	NA	A12	2662215	2665198	2984
		Gbar_A12G002000	FUC95A	Alpha-L-fucosidase 2	A12	2665792	2670312	4521
		Gbar_A12G002010	FUC95A	Alpha-L-fucosidase 2	A12	2674231	2680019	5789
		Gbar_A12G002340	NA	NA	A12	3335716	3336856	1141
		Gbar_A12G002670	NA	Glycine-rich RNA-binding protein GRP1A	A12	3949725	3951387	1663
		Gbar_A13G010480	At1g65750	Putative ribonuclease H protein At1g65750	A13	55494902	55495783	882
		Gbar_A13G010490	binB	Larvicidal toxin 51 kDa protein	A13	55529346	55531377	2032
		Gbar_D01G002420	HERC1	Probable E3 ubiquitin-protein ligase HERC1	D01	2105820	2112012	6193
		Gbar_D01G002430	RPL14B	60S ribosomal protein L14-2	D01	2112213	2114130	1918
		Gbar_D01G002440	ufaA1	Tuberculostearic acid methyltransferase UfaA1	D01	2115102	2124022	8921
		Gbar_D01G002560	MTERF6	Transcription termination factor MTERF6, chloroplastic/mitochondrial	D01	2254406	2256088	1683
		Gbar_D01G002570	MTERF15	Transcription termination factor MTERF15, mitochondrial	D01	2259031	2272588	13558
		Gbar_D01G002580	MTERF8	Transcription termination factor MTERF8, chloroplastic	D01	2266905	2268824	1920
		Gbar_D01G002590	MTERF4	Transcription termination factor MTERF4, chloroplastic	D01	2270965	2272548	1584
		Gbar_D01G002600	MTERF1	Transcription termination factor MTEF1, chloroplastic	D01	2274799	2281391	6593
		Gbar_D01G002610	MTERF6	Transcription termination factor MTERF6, chloroplastic/mitochondrial	D01	2300009	2301328	1320
		Gbar_D01G002620	MTERF6	Transcription termination factor MTERF6, chloroplastic/mitochondrial	D01	2302387	2303897	1511
		Gbar_D01G002630	CUL1	Cullin-1	D01	2305125	2310597	5473
		Gbar_D01G002640	NA	NA	D01	2313741	2313971	231
		Gbar_D01G002650	nip7	60S ribosome subunit biogenesis protein NIP7 homolog	D01	2314183	2316935	2753
		Gbar_D01G002660	Os02g0460200	Flowering-promoting factor 1-like protein 3	D01	2320930	2321268	339
		Gbar_D01G002670	VAMP724	Vesicle-associated membrane protein 724	D01	2326853	2329966	3114
		Gbar_D01G002760	dnaJ	Chaperone protein DnaJ	D01	2399171	2401281	2111
		Gbar_D01G002770	ARR1	Two-component response regulator ARR1	D01	2403379	2407405	4027
		Gbar_D01G002780	ARR2	Two-component response regulator ARR2	D01	2409460	2411774	2315
		Gbar_D01G002790	GATA15	GATA transcription factor 15	D01	2413142	2415368	2227
		Gbar_D01G002800	NA	NA	D01	2442900	2443609	710
		Gbar_D01G002810	IMPA1	Importin subunit alpha-1	D01	2444687	2448719	4033
		Gbar_D01G002820	NA	NA	D01	2452624	2453475	852
		Gbar_D02G008630	At1g77710	Ubiquitin-fold modifier 1	D02	13163385	13166376	2992
		Gbar_D02G008640	ASHR1	Histone-lysine N-methyltransferase ASHR1	D02	13171869	13177125	5257
		Gbar_D02G008660	RPS13	30S ribosomal protein S13, chloroplastic	D02	13240720	13242112	1393
		Gbar_D03G002810	CYP65	Peptidyl-prolyl cis-trans isomerase CYP65	D03	2768836	2770527	1692
		Gbar_D05G028750	PUB4	U-box domain-containing protein 4	D05	28117927	28119337	1411
		Gbar_D05G028760	P2A12	F-box protein PP2-A12	D05	28124106	28126051	1946
		Gbar_D05G028770	CP12-3	Calvin cycle protein CP12-3, chloroplastic	D05	28128196	28129084	889
		Gbar_D05G028780	BUBR1	Mitotic spindle checkpoint protein BUBR1	D05	28139719	28143039	3321
		Gbar_D05G028820	NA	NA	D05	28238889	28257930	19042
		Gbar_D05G028830	PRMT3	Probable protein arginine N-methyltransferase 3	D05	28260775	28265726	4952
		Gbar_D05G028840	RBR	Retinoblastoma-related protein	D05	28292688	28299946	7259
		Gbar_D05G028850	LNK3	Protein LNK3	D05	28305414	28308810	3397
		Gbar_D05G038980	GDPDL3	Glycerophosphodiester phosphodiesterase GDPDL3	D05	62738745	62744589	5845
		Gbar_D05G038990	serS	Serine--tRNA ligase	D05	62744767	62747110	2344
		Gbar_D09G011660	CLT3	Protein CLT3, chloroplastic	D09	37018709	37030988	12280
		Gbar_D09G011670	ABCF4	ABC transporter F family member 4	D09	37032505	37036397	3893
		Gbar_D09G011680	RIN4	RPM1-interacting protein 4	D09	37036776	37037471	696
		Gbar_D09G011690	CPK17	Calcium-dependent protein kinase 17	D09	37039100	37041930	2831
		Gbar_D09G011700	NA	Vacuolar-processing enzyme	D09	37061319	37065064	3746
		Gbar_D09G011710	HSFB4	Heat stress transcription factor B-4	D09	37070361	37071412	1052
		Gbar_D09G011720	At2g32560	F-box protein At2g32560	D09	37082401	37086122	3722
		Gbar_D09G011730	Y14	RNA-binding protein Y14	D09	37085933	37093309	7377
		Gbar_D09G011740	At5g46170	F-box protein At5g46170	D09	37092193	37093254	1062
		Gbar_D09G011750	CHR5	Protein CHROMATIN REMODELING 5	D09	37102301	37119169	16869
		Gbar_D09G011760	At2g37660	Uncharacterized protein At2g37660, chloroplastic	D09	37119248	37125857	6610
		Gbar_D09G011770	SCL3	Scarecrow-like protein 3	D09	37151264	37154284	3021
		Gbar_D09G011780	YNG2	Chromatin modification-related protein YNG2	D09	37154809	37160406	5598
		Gbar_D11G000370	GSPT1	Eukaryotic peptide chain release factor GTP-binding subunit ERF3A	D11	305344	313311	7968
		Gbar_D11G000380	DTX16	Protein DETOXIFICATION 16	D11	314583	317959	3377
		Gbar_D11G000390	DTX16	Protein DETOXIFICATION 16	D11	319041	322631	3591
		Gbar_D11G000400	NA	NA	D11	323662	324021	360
		Gbar_D11G000410	NRPC2	DNA-directed RNA polymerase III subunit 2	D11	325311	329871	4561
		Gbar_D11G000420	NRPC2	DNA-directed RNA polymerase III subunit 2	D11	332884	352740	19857
		Gbar_D11G000430	NA	NA	D11	354439	358305	3867
		Gbar_D11G000440	BTS	Zinc finger protein BRUTUS	D11	371818	380847	9030
		Gbar_D11G000450	AMSH1	AMSH-like ubiquitin thioesterase 1	D11	381633	388077	6445
		Gbar_D11G000460	RPS7	40S ribosomal protein S7	D11	389320	391359	2040
		Gbar_D11G000470	BEE3	Transcription factor BEE 3	D11	397090	398956	1867
		Gbar_D11G000480	KIN14P	Kinesin-like protein KIN-14P	D11	401694	408328	6635
		Gbar_D11G000490	APCB1	Aspartyl protease APCB1	D11	439082	444418	5337
		Gbar_D11G000500	PP2AA2	Serine/threonine-protein phosphatase 2A 65 kDa regulatory subunit A beta isoform	D11	444419	451406	6988
		Gbar_D11G028840	PMEI	Pectinesterase inhibitor	D11	58337227	58337784	558
FNFB	142	Gbar_A01G022740	NA	NA	A01	115400749	115402609	1861
		Gbar_A01G022750	TIC56	Protein TIC 56, chloroplastic	A01	115403761	115406916	3156
		Gbar_A01G022760	RPS4	40S ribosomal protein S4	A01	115407349	115409983	2635
		Gbar_A01G022770	At5g01610	Uncharacterized protein At5g01610	A01	115411151	115413688	2538
		Gbar_A01G022780	PYL4	Abscisic acid receptor PYL4	A01	115419371	115421189	1819
		Gbar_A01G022790	TBL34	Protein trichome birefringence-like 34	A01	115425026	115427427	2402
		Gbar_A01G022800	DTX44	Protein DETOXIFICATION 44, chloroplastic	A01	115439542	115442360	2819
		Gbar_A01G022810	fam175a	BRCA1-A complex subunit Abraxas	A01	115443084	115445134	2051
		Gbar_A01G022820	PRA1B4	PRA1 family protein B4	A01	115445451	115446999	1549
		Gbar_A01G022830	NA	Macrophage migration inhibitory factor homolog	A01	115447679	115450266	2588
		Gbar_A01G022840	PATL6	Patellin-6	A01	115454164	115456375	2212
		Gbar_A01G022850	ARALYDRAFT_321547	CASP-like protein 4B1	A01	115457253	115458633	1381
		Gbar_A02G001220	CML7	Calmodulin-like protein 7	A02	1115612	1121321	5710
		Gbar_A02G001230	UGT92A1	UDP-glycosyltransferase 92A1	A02	1124916	1126765	1850
		Gbar_A02G001570	Dctpp1	dCTP pyrophosphatase 1	A02	1692659	1694071	1413
		Gbar_A02G001660	SEC23	Protein transport protein SEC23	A02	1796034	1801281	5248
		Gbar_A02G001670	PRD1	Protein PRD1	A02	1801686	1812708	11023
		Gbar_A02G001750	NA	NA	A02	2023722	2025172	1451
		Gbar_A02G009760	RAD52-1	DNA repair RAD52-like protein 1, mitochondrial	A02	35038610	35042753	4144
		Gbar_A03G019040	ALD1	Aminotransferase ALD1	A03	100598389	100602800	4412
		Gbar_A03G019050	At1g22040	F-box/kelch-repeat protein At1g22040	A03	100603133	100606304	3172
		Gbar_A03G019430	DIT2-1	Dicarboxylate transporter 2.1, chloroplastic	A03	101011193	101014711	3519
		Gbar_A03G019840	PLT5	Polyol transporter 5	A03	101884218	101886363	2146
		Gbar_A03G020390	GH3.1	Probable indole-3-acetic acid-amido synthetase GH3.1	A03	102394054	102396515	2462
		Gbar_A03G021840	GIS2	Zinc finger protein GIS2	A03	103794367	103799282	4916
		Gbar_A03G021850	KIN7E	Kinesin-like protein KIN-7E	A03	103806890	103814151	7262
		Gbar_A03G021860	CIB22	NADH dehydrogenase [ubiquinone] 1 beta subcomplex subunit 9	A03	103814730	103818347	3618
		Gbar_A04G014590	BHLH168	Transcription factor bHLH168	A04	80222390	80224147	1758
		Gbar_A04G014600	dnaJ2	Chaperone protein DnaJ 2	A04	80246744	80247854	1111
		Gbar_A04G014610	PERK12	Proline-rich receptor-like protein kinase PERK12	A04	80252400	80259970	7571
		Gbar_A04G014620	lpqT	Putative lipoprotein LpqT	A04	80262217	80262864	648
		Gbar_A04G014630	At2g44050	6,7-dimethyl-8-ribityllumazine synthase, chloroplastic	A04	80267834	80272618	4785
		Gbar_A04G014640	NA	NA	A04	80272889	80278530	5642
		Gbar_A04G014650	At1g48100	Polygalacturonase At1g48100	A04	80274078	80279846	5769
		Gbar_A06G000240	PFA4	Palmitoyltransferase PFA4	A06	152859	153325	467
		Gbar_A06G000250	SPA	Protein SPA, chloroplastic	A06	157135	159103	1969
		Gbar_A07G001860	FAB1B	1-phosphatidylinositol-3-phosphate 5-kinase FAB1B	A07	2042204	2053446	11243
		Gbar_A07G017720	GRF3	14-3-3-like protein GF14 psi	A07	53758469	53760270	1802
		Gbar_A07G024540	At5g13200	GEM-like protein 5	A07	92384547	92385913	1367
		Gbar_A07G024550	SSR2	Translocon-associated protein subunit beta	A07	92387540	92389887	2348
		Gbar_A07G024560	BROX	BRO1 domain-containing protein BROX	A07	92394449	92396622	2174
		Gbar_A07G024570	POPTRDRAFT_752786	CASP-like protein 1F3	A07	92396879	92398346	1468
		Gbar_A07G024580	KNU	Zinc finger protein KNUCKLES	A07	92399713	92400171	459
		Gbar_A07G024590	FAM214B	Protein FAM214B	A07	92400857	92406122	5266
		Gbar_A07G024600	NAC083	NAC domain-containing protein 83	A07	92417607	92419040	1434
		Gbar_A07G024610	GDPD2	Glycerophosphodiester phosphodiesterase GDPD2	A07	92425438	92427730	2293
		Gbar_A08G024260	IPT3	Adenylate isopentenyltransferase 3, chloroplastic	A08	116856927	116859649	2723
		Gbar_A08G024270	At5g08430	Uncharacterized protein At5g08430	A08	116866759	116872188	5430
		Gbar_A08G024320	NA	NA	A08	116980922	116982082	1161
		Gbar_A11G034720	SCL9	Scarecrow-like protein 9	A11	112915067	112917672	2606
		Gbar_A11G034730	SPAC24B11.05	Uncharacterized protein C24B11.05	A11	112918661	112920892	2232
		Gbar_A11G034740	LAC17	Laccase-17	A11	112932580	112935524	2945
		Gbar_A11G034750	PAT16	Probable protein S-acyltransferase 16	A11	112935836	112938874	3039
		Gbar_A11G034760	LAC4	Laccase-4	A11	112939340	112941383	2044
		Gbar_A12G025590	NA	NA	A12	99202547	99202929	383
		Gbar_A12G025600	Slco2a1	Solute carrier organic anion transporter family member 2A1	A12	99204824	99205219	396
		Gbar_A12G025610	SPBC16G5.07c	Uncharacterized protein C16G5.07c	A12	99205754	99208614	2861
		Gbar_A12G025620	WAT1	Protein WALLS ARE THIN 1	A12	99210079	99213261	3183
		Gbar_A12G025630	HIPP09	Heavy metal-associated isoprenylated plant protein 9	A12	99221553	99223672	2120
		Gbar_A13G009520	SYN4	Sister chromatid cohesion 1 protein 4	A13	43736361	43750887	14527
		Gbar_A13G010480	At1g65750	Putative ribonuclease H protein At1g65750	A13	55494902	55495783	882
		Gbar_A13G010490	binB	Larvicidal toxin 51 kDa protein	A13	55529346	55531377	2032
		Gbar_D02G008630	At1g77710	Ubiquitin-fold modifier 1	D02	13163385	13166376	2992
		Gbar_D02G008640	ASHR1	Histone-lysine N-methyltransferase ASHR1	D02	13171869	13177125	5257
		Gbar_D02G008660	RPS13	30S ribosomal protein S13, chloroplastic	D02	13240720	13242112	1393
		Gbar_D02G022530	At4g06744	Uncharacterized protein At4g06744	D02	65207700	65210476	2777
		Gbar_D03G002080	CEP6	Precursor of CEP6	D03	1733873	1734139	267
		Gbar_D03G002090	CEP6	Precursor of CEP6	D03	1739343	1739849	507
		Gbar_D03G002120	CEP6	Precursor of CEP6	D03	1808298	1808657	360
		Gbar_D05G002560	IAA27	Auxin-responsive protein IAA27	D05	2236405	2238760	2356
		Gbar_D05G002570	SPEAR3	Protein SPEAR3	D05	2245299	2246669	1371
		Gbar_D05G002580	At1g67280	Probable lactoylglutathione lyase, chloroplastic	D05	2248624	2251896	3273
		Gbar_D05G002590	MC410	Ninja-family protein mc410	D05	2253330	2256670	3341
		Gbar_D05G002600	At5g03795	Probable glycosyltransferase At5g03795	D05	2257230	2260151	2922
		Gbar_D05G002610	NA	NA	D05	2261732	2266608	4877
		Gbar_D05G002620	CDC27B	Cell division cycle protein 27 homolog B	D05	2269212	2275487	6276
		Gbar_D05G002630	SPAC3F10.06c	Uncharacterized protein C3F10.06c	D05	2275582	2278445	2864
		Gbar_D05G002640	ugcg-a	Ceramide glucosyltransferase-A	D05	2279577	2285618	6042
		Gbar_D05G002650	HSL1	Receptor-like protein kinase HSL1	D05	2296449	2299556	3108
		Gbar_D05G002660	DTX51	Protein DETOXIFICATION 51	D05	2303958	2306046	2089
		Gbar_D05G032930	COL4	Zinc finger protein CONSTANS-LIKE 4	D05	42899428	42900761	1334
		Gbar_D07G005500	NA	NA	D07	5740414	5741694	1281
		Gbar_D07G005510	SWEET12	Bidirectional sugar transporter SWEET12	D07	5746487	5749532	3046
		Gbar_D07G005520	SWEET10	Bidirectional sugar transporter SWEET10	D07	5753391	5755130	1740
		Gbar_D07G005530	SWEET10	Bidirectional sugar transporter SWEET10	D07	5774314	5776179	1866
		Gbar_D07G005540	GSA2	Glutamate-1-semialdehyde 2,1-aminomutase 2, chloroplastic	D07	5778573	5781540	2968
		Gbar_D07G005550	MORC4	Protein MICRORCHIDIA 4	D07	5783091	5790354	7264
		Gbar_D07G005570	SAUR71	Auxin-responsive protein SAUR71	D07	5824941	5826135	1195
		Gbar_D07G005580	Dek	Protein DEK	D07	5841856	5847244	5389
		Gbar_D07G005590	RPL7A-2	60S ribosomal protein L7a-2	D07	5854754	5857827	3074
		Gbar_D07G005860	CML19	Putative calcium-binding protein CML19	D07	6272061	6272981	921
		Gbar_D07G005870	rnj	Ribonuclease J	D07	6276351	6284449	8099
		Gbar_D07G005880	CPI1	Cycloeucalenol cycloisomerase	D07	6288100	6293905	5806
		Gbar_D07G011570	At4g22758	Uncharacterized protein At4g22758	D07	15187466	15189068	1603
		Gbar_D07G011580	TIC100	Protein TIC 100	D07	15208397	15214298	5902
		Gbar_D07G011590	TIC100	Protein TIC 100	D07	15215694	15222074	6381
		Gbar_D07G011600	BNM2A	BURP domain-containing protein BNM2A	D07	15259846	15261590	1745
		Gbar_D07G011610	NAT12	Nucleobase-ascorbate transporter 12	D07	15271721	15278951	7231
		Gbar_D07G015850	PEX16	Peroxisome biogenesis protein 16	D07	25021981	25025596	3616
		Gbar_D08G011870	TTG1	Protein TRANSPARENT TESTA GLABRA 1	D08	35895691	35897217	1527
		Gbar_D08G011880	intu	Protein inturned	D08	35897562	35898392	831
		Gbar_D08G011890	NHL1	NDR1/HIN1-like protein 1	D08	35899342	35899977	636
		Gbar_D08G012610	At4g16580	Probable protein phosphatase 2C 55	D08	38969012	38971736	2725
		Gbar_D08G012680	FUM2	Fumarate hydratase 2, chloroplastic	D08	39169122	39175938	6817
		Gbar_D08G021680	SPH74	S-protein homolog 74	D08	59216522	59218300	1779
		Gbar_D08G021780	At5g48800	BTB/POZ domain-containing protein At5g48800	D08	59340755	59343439	2685
		Gbar_D08G021790	NA	Cytochrome b5	D08	59343476	59345063	1588
		Gbar_D10G024440	NA	NA	D10	61986386	61987145	760
		Gbar_D10G025050	DAR2	Protein DA1-related 2	D10	62828397	62831672	3276
		Gbar_D10G025060	mcfB	Mitochondrial substrate carrier family protein B	D10	62831969	62836504	4536
		Gbar_D10G025100	NAC029	NAC transcription factor 29	D10	62880693	62881987	1295
		Gbar_D10G025240	FAM65C	Protein FAM65C	D10	63045150	63045689	540
		Gbar_D10G025320	UGT709C2	7-deoxyloganetic acid glucosyltransferase	D10	63144144	63147153	3010
		Gbar_D10G025490	CPR30	F-box protein CPR30	D10	63442130	63443341	1212
		Gbar_D10G025500	VAS	Lipid transfer-like protein VAS	D10	63451166	63451631	466
		Gbar_D10G025510	NA	NA	D10	63460968	63461433	466
		Gbar_D11G000370	GSPT1	Eukaryotic peptide chain release factor GTP-binding subunit ERF3A	D11	305344	313311	7968
		Gbar_D11G000380	DTX16	Protein DETOXIFICATION 16	D11	314583	317959	3377
		Gbar_D11G000390	DTX16	Protein DETOXIFICATION 16	D11	319041	322631	3591
		Gbar_D11G000400	NA	NA	D11	323662	324021	360
		Gbar_D11G000410	NRPC2	DNA-directed RNA polymerase III subunit 2	D11	325311	329871	4561
		Gbar_D11G000420	NRPC2	DNA-directed RNA polymerase III subunit 2	D11	332884	352740	19857
		Gbar_D11G000430	NA	NA	D11	354439	358305	3867
		Gbar_D11G000440	BTS	Zinc finger protein BRUTUS	D11	371818	380847	9030
		Gbar_D11G000450	AMSH1	AMSH-like ubiquitin thioesterase 1	D11	381633	388077	6445
		Gbar_D11G000460	RPS7	40S ribosomal protein S7	D11	389320	391359	2040
		Gbar_D11G000470	BEE3	Transcription factor BEE 3	D11	397090	398956	1867
		Gbar_D11G000480	KIN14P	Kinesin-like protein KIN-14P	D11	401694	408328	6635
		Gbar_D11G000490	APCB1	Aspartyl protease APCB1	D11	439082	444418	5337
		Gbar_D11G000500	PP2AA2	Serine/threonine-protein phosphatase 2A 65 kDa regulatory subunit A beta isoform	D11	444419	451406	6988
		Gbar_D12G000320	NET1D	Protein NETWORKED 1D	D12	485675	493291	7617
		Gbar_D12G000330	ALG11	GDP-Man:Man(3)GlcNAc(2)-PP-Dol alpha-1,2-mannosyltransferase	D12	498386	498809	424
		Gbar_D12G000340	NA	NA	D12	504544	507262	2719
		Gbar_D13G008090	EDR2L	Protein ENHANCED DISEASE RESISTANCE 2-like	D13	14667916	14670875	2960
		Gbar_D13G008100	WRKY4	Probable WRKY transcription factor 4	D13	14671060	14673781	2722
		Gbar_D13G008110	MTH_47	Isopentenyl phosphate kinase	D13	14690076	14693269	3194
		Gbar_D13G008120	RMD1	Sporulation protein RMD1	D13	14707469	14713717	6249
		Gbar_D13G008130	At5g01610	Uncharacterized protein At5g01610	D13	14711942	14713796	1855
		Gbar_D13G008140	CM3	Chorismate mutase 3, chloroplastic	D13	14714787	14717953	3167
		Gbar_D13G008150	EOGT	EGF domain-specific O-linked N-acetylglucosamine transferase	D13	14721692	14723584	1893
		Gbar_D13G008160	NA	NA	D13	14787661	14793156	5496
		Gbar_D13G008170	vph-1	V-type proton ATPase subunit a	D13	14794977	14795432	456
DP	8	Gbar_D03G000780	EXL3	GDSL esterase/lipase EXL3	D03	482798	491532	8735
		Gbar_D03G000840	PAD1	Proteasome subunit alpha type-7	D03	525043	527613	2571
		Gbar_D03G000850	AHK1	Histidine kinase 1	D03	528267	535069	6803
		Gbar_D03G002080	CEP6	Precursor of CEP6	D03	1733873	1734139	267
		Gbar_D03G002090	CEP6	Precursor of CEP6	D03	1739343	1739849	507
		Gbar_D03G002120	CEP6	Precursor of CEP6	D03	1808298	1808657	360
		Gbar_D03G002810	CYP65	Peptidyl-prolyl cis-trans isomerase CYP65	D03	2768836	2770527	1692
		Gbar_D05G035160	DJ1B	Protein DJ-1 homolog B	D05	53831552	53835558	4007
PH	73	Gbar_A01G003450	UBP15	Ubiquitin carboxyl-terminal hydrolase 15	A01	3545484	3552450	6967
		Gbar_A01G003460	HEBP2	Heme-binding protein 2	A01	3552850	3554939	2090
		Gbar_A01G003470	ykkA	Uncharacterized protein YkkA	A01	3563333	3571178	7846
		Gbar_A05G014530	RH1	DEAD-box ATP-dependent RNA helicase 1	A05	13423039	13427489	4451
		Gbar_A05G014540	NA	NA	A05	13430569	13430835	267
		Gbar_A05G014550	NA	NA	A05	13432166	13432375	210
		Gbar_A05G014560	AERO1	Endoplasmic reticulum oxidoreductin-1	A05	13433853	13439653	5801
		Gbar_A05G015370	At1g14600	Putative Myb family transcription factor At1g14600	A05	14308932	14311463	2532
		Gbar_A05G015380	SAC3	Phosphoinositide phosphatase SAC3	A05	14311758	14314234	2477
		Gbar_A05G015390	PYL12	Abscisic acid receptor PYL12	A05	14316377	14317433	1057
		Gbar_A05G016550	At3g03360	F-box/LRR-repeat protein At3g03360	A05	15503550	15507006	3457
		Gbar_A05G016560	FHY	Bifunctional riboflavin kinase/FMN phosphatase	A05	15509010	15512639	3630
		Gbar_A05G016860	RIC10	CRIB domain-containing protein RIC10	A05	15863021	15865251	2231
		Gbar_A05G016870	At4g21770	RNA pseudouridine synthase 6, chloroplastic	A05	15865687	15869541	3855
		Gbar_A05G016880	PLA1	Phospholipase A I	A05	15869839	15877001	7163
		Gbar_A05G017250	CSC1	Calcium permeable stress-gated cation channel 1	A05	16113300	16119701	6402
		Gbar_A05G017260	PER29	Peroxidase 29	A05	16113565	16114680	1116
		Gbar_A07G000310	At2g26730	Probable inactive receptor kinase At2g26730	A07	277453	285458	8006
		Gbar_A07G000330	NA	Potassium channel toxin alpha-KTx 3.16	A07	314109	314557	449
		Gbar_A07G000420	LRX5	Leucine-rich repeat extensin-like protein 5	A07	423915	426007	2093
		Gbar_A07G000600	COV1	Protein CONTINUOUS VASCULAR RING 1	A07	608213	613446	5234
		Gbar_A07G000610	NA	NA	A07	616097	619934	3838
		Gbar_A07G000730	NRPB5A	DNA-directed RNA polymerases II and IV subunit 5A	A07	737996	741282	3287
		Gbar_A08G011680	ENPP4	Bis(5'-adenosyl)-triphosphatase ENPP4	A08	74176948	74192470	15523
		Gbar_A08G011690	ABCF3	ABC transporter F family member 3	A08	74193133	74201275	8143
		Gbar_A09G003670	At4g02000	Uncharacterized protein At4g02000	A09	12117200	12117732	533
		Gbar_A09G003680	EIN4	Protein EIN4	A09	12146421	12148701	2281
		Gbar_D01G007240	TOR1	Microtubule-associated protein TORTIFOLIA1	D01	10184243	10189756	5514
		Gbar_D01G007250	POLIA	DNA polymerase I A, chloroplastic/mitochondrial	D01	10189051	10196588	7538
		Gbar_D02G003150	WAKL9	Wall-associated receptor kinase-like 9	D02	4169358	4172566	3209
		Gbar_D02G003160	SDIR1	E3 ubiquitin-protein ligase SDIR1	D02	4175760	4182501	6742
		Gbar_D02G012370	NPF3.1	Protein NRT1/ PTR FAMILY 3.1	D02	35006721	35009452	2732
		Gbar_D02G012380	MLO10	MLO-like protein 10	D02	35037355	35042981	5627
		Gbar_D02G022530	At4g06744	Uncharacterized protein At4g06744	D02	65207700	65210476	2777
		Gbar_D03G000780	EXL3	GDSL esterase/lipase EXL3	D03	482798	491532	8735
		Gbar_D03G000840	PAD1	Proteasome subunit alpha type-7	D03	525043	527613	2571
		Gbar_D03G000850	AHK1	Histidine kinase 1	D03	528267	535069	6803
		Gbar_D03G002080	CEP6	Precursor of CEP6	D03	1733873	1734139	267
		Gbar_D03G002090	CEP6	Precursor of CEP6	D03	1739343	1739849	507
		Gbar_D03G002120	CEP6	Precursor of CEP6	D03	1808298	1808657	360
		Gbar_D03G002810	CYP65	Peptidyl-prolyl cis-trans isomerase CYP65	D03	2768836	2770527	1692
		Gbar_D04G019030	At5g49945	Uncharacterized protein At5g49945	D04	50653133	50654704	1572
		Gbar_D04G019040	NIFU2	NifU-like protein 2, chloroplastic	D04	50655720	50658289	2570
		Gbar_D08G011870	TTG1	Protein TRANSPARENT TESTA GLABRA 1	D08	35895691	35897217	1527
		Gbar_D08G011880	intu	Protein inturned	D08	35897562	35898392	831
		Gbar_D08G011890	NHL1	NDR1/HIN1-like protein 1	D08	35899342	35899977	636
		Gbar_D09G004570	RPL36B	60S ribosomal protein L36-2	D09	17110954	17112903	1950
		Gbar_D09G004580	NA	NA	D09	17115305	17126094	10790
		Gbar_D09G004590	CYP72A63	11-oxo-beta-amyrin 30-oxidase	D09	17170068	17170604	537
		Gbar_D09G004600	CYP714C2	Cytochrome P450 714C2	D09	17170989	17171429	441
		Gbar_D11G000370	GSPT1	Eukaryotic peptide chain release factor GTP-binding subunit ERF3A	D11	305344	313311	7968
		Gbar_D11G000380	DTX16	Protein DETOXIFICATION 16	D11	314583	317959	3377
		Gbar_D11G000390	DTX16	Protein DETOXIFICATION 16	D11	319041	322631	3591
		Gbar_D11G000400	NA	NA	D11	323662	324021	360
		Gbar_D11G000410	NRPC2	DNA-directed RNA polymerase III subunit 2	D11	325311	329871	4561
		Gbar_D11G000420	NRPC2	DNA-directed RNA polymerase III subunit 2	D11	332884	352740	19857
		Gbar_D11G000430	NA	NA	D11	354439	358305	3867
		Gbar_D11G000440	BTS	Zinc finger protein BRUTUS	D11	371818	380847	9030
		Gbar_D11G000450	AMSH1	AMSH-like ubiquitin thioesterase 1	D11	381633	388077	6445
		Gbar_D11G000460	RPS7	40S ribosomal protein S7	D11	389320	391359	2040
		Gbar_D11G000470	BEE3	Transcription factor BEE 3	D11	397090	398956	1867
		Gbar_D11G000480	KIN14P	Kinesin-like protein KIN-14P	D11	401694	408328	6635
		Gbar_D11G000490	APCB1	Aspartyl protease APCB1	D11	439082	444418	5337
		Gbar_D11G000500	PP2AA2	Serine/threonine-protein phosphatase 2A 65 kDa regulatory subunit A beta isoform	D11	444419	451406	6988
		Gbar_D13G008090	EDR2L	Protein ENHANCED DISEASE RESISTANCE 2-like	D13	14667916	14670875	2960
		Gbar_D13G008100	WRKY4	Probable WRKY transcription factor 4	D13	14671060	14673781	2722
		Gbar_D13G008110	MTH_47	Isopentenyl phosphate kinase	D13	14690076	14693269	3194
		Gbar_D13G008120	RMD1	Sporulation protein RMD1	D13	14707469	14713717	6249
		Gbar_D13G008130	At5g01610	Uncharacterized protein At5g01610	D13	14711942	14713796	1855
		Gbar_D13G008140	CM3	Chorismate mutase 3, chloroplastic	D13	14714787	14717953	3167
		Gbar_D13G008150	EOGT	EGF domain-specific O-linked N-acetylglucosamine transferase	D13	14721692	14723584	1893
		Gbar_D13G008160	NA	NA	D13	14787661	14793156	5496
		Gbar_D13G008170	vph-1	V-type proton ATPase subunit a	D13	14794977	14795432	456
	887

## Sheet: Table S9
Supplementary Table 9 Fifteen fiber-strength candidate genes with differential expression in 20 and/or 25 DPA fibers
No.	Gene ID	Gene Name	Description	25DPAa		20DPAa		15DPA		10DPA		5DPA		0DPA
				log2FC	P value	log2FC	P value	log2FC	P value	log2FC	P value	log2FC	P value	log2FC	P value
1b	Gbar_A02G001220	CML7	Calmodulin-like protein 7	1.8226	3.6915e-05	-4.6836	3.0241e-05
2	Gbar_A01G003630	CYP72A15	Cytochrome P450 72A15	-3.1777	0.00092807	-4.3835	0.013967							-2.0589	0.007676
3	Gbar_A10G014810	FTIP1	FT-interacting protein 1	3.1203	0.0083541	3.3863	9.8483e-09			-1.2278	9.5023e-07	-1.8198	0.00018828
4	Gbar_D13G008100	WRKY4	Probable WRKY transcription factor 4	-1.5975	0.015978
5	Gbar_D08G021790	NA	Cytochrome b5	1.2737	0.0014101
6	Gbar_A08G024270	At5g08430	Uncharacterized protein At5g08430	-1.085	0.013887
7	Gbar_D11G000380	DTX16	Protein DETOXIFICATION 16			3.5224	0.037528
8	Gbar_D01G021150	HVA22J	HVA22-like protein j			-2.9505	0.014407
9	Gbar_A10G014790	ACR4	Serine/threonine-protein kinase-like protein ACR4			2.2813	5.4837e-08
10	Gbar_D13G008130	At5g01610	Uncharacterized protein At5g01610			1.8631	0.00020652
11	Gbar_D09G013380	tbccd1	TBCC domain-containing protein 1			-1.6549	2.4066e-05
12	Gbar_D13G008160	NA	NA			-1.6147	0.011143
13	Gbar_A11G032180	THA1	Probable low-specificity L-threonine aldolase 1			1.354	0.0051561
14	Gbar_D11G000470	BEE3	Transcription factor BEE 3			1.8498	0.0018276	-3.1491	1.319e-20	-2.3588	3.102e-24	-2.5419	0.0012101
15	Gbar_D11G000430	NA	NA			1.7874	0.00059869					1.4553	0.0031732
a The key differential expression stages
b The key FS candidate gene

## Sheet: Table S10
Supplementary Table 10 Pleiotropic genes among fiber-quality traits, FL, FM and FE
Trait1	Trait2	Number	Gene ID	Gene Name	Description	DESa (DPA)
FL	FM	4	Gbar_D10G011110	FPP	Filament-like plant protein (Fragment)	20
			Gbar_D10G011160	UVR8	Ultraviolet-B receptor UVR8	20
			Gbar_D10G011260	At5g53180	Polypyrimidine tract-binding protein homolog 2	5
			Gbar_D10G011250	PUB26	U-box domain-containing protein 26	-
FE	FM	19	Gbar_D11G010750	ARF18	Auxin response factor 18	25, 20, 0
			Gbar_D11G010760	At4g00950	Uncharacterized protein At4g00950	25, 20
			Gbar_D11G010730	ERF023	Ethylene-responsive transcription factor ERF023	25, 15
			Gbar_D11G010620	PI4KG4	Phosphatidylinositol 4-kinase gamma 4	25, 5
			Gbar_D11G010740	CAS	Exportin-2	15
			Gbar_D11G010720	BHLH13	Transcription factor bHLH13	5
			Gbar_D11G010600	helz	Probable helicase with zinc finger domain	-
			Gbar_D11G010610	NA	NA	-
			Gbar_D11G010630	NA	NA	-
			Gbar_D11G010640	SINAT3	E3 ubiquitin-protein ligase SINAT3	-
			Gbar_D11G010650	ABCG19	ABC transporter G family member 19	-
			Gbar_D11G010660	ABCG17	ABC transporter G family member 17	-
			Gbar_D11G010670	APF2	Aspartyl protease family protein 2	-
			Gbar_D11G010680	CNX3	Cyclic pyranopterin monophosphate synthase, mitochondrial	-
			Gbar_D11G010690	JMJ25	Lysine-specific demethylase JMJ25	-
			Gbar_D11G010700	NA	NA	-
			Gbar_D11G010710	KELP	RNA polymerase II transcriptional coactivator KELP	-
			Gbar_D11G010770	alaS	Alanine--tRNA ligase	-
			Gbar_D11G010780	RAV1	Regulator of V-ATPase in vacuolar membrane protein 1	-
a DES: Differential expression stage.

[truncated: 1 more sheets: Table S11]
